# Supplementary material for: PIEZO1 mediates mechanical reprogramming of neutrophils for proangiogenic specialization in the lung
Source: J Clin Invest. 2025 Jun 2;135(11):e183796. doi: 10.1172/JCI183796 (PMC12126238; doi:10.1172/JCI183796)
Supplement: Supporting data values [file jci-135-183796-s191.xlsx]

## Sheet: Fig.1D
Cell		1	2	3	4	5	6	7	8	9	10	11	12	13	14	15	16	17	18	19	20	21	22	23	24	25	26	27	28	29	30	31	32	33	34	35	36	37	38	39	40	41	42	43	44	45	46	47	48
Track Displacement Length		-0.495543	-0.248124	-0.171661	0.154809	0.111346	0.311515	1.19944	-0.535647	-0.443736	-0.329133	-0.262628	0.935552	-0.169964	-0.44398	-0.291612	-0.377321	-0.0734331	-0.453574	-0.15508	-0.494989	-0.392205	-0.471313	-0.378452	-0.32502	-0.08814	0.572363	-0.533979	-0.541995	-0.48845	-0.0231332	-0.161233	0.715406	0.243806	-0.303898	0.14529	-0.445534	-0.512545	-0.369042	-0.0861643	0.023611	-0.502396	0.538746	0.0110107	-0.220793	-0.482112	0.227886	-0.0997819	-0.0669726
Track Duration		-0.674887	2.71317	1.17573	-0.703359	2.62776	2.51387	2.45693	-0.418648	-0.561003	1.34656	-0.418648	-0.674887	-0.418648	-0.646416	-0.47559	-0.219351	-0.105466	2.17222	0.520897	0.150773	-0.190879	-0.73183	-0.0485242	-0.247822	0.60631	-0.561003	-0.219351	-0.674887	-0.105466	0.549368	-0.0200531	0.549368	-0.589474	-0.674887	1.2042	-0.703359	-0.47559	-0.361706	1.6028	-0.703359	-0.646416	1.26114	-0.703359	0.463955	-0.504061	0.891021	-0.561003	0.122302
Track Ellipsoid Axis Length B Mean		1.64074	-0.0950961	0.324651	0.78124	0.541443	-1.25388	1.22509	1.44796	0.0904801	1.50749	1.63414	-0.424948	0.951837	-0.141816	-1.23785	1.01617	-0.00309692	1.11358	1.01905	0.104979	0.975826	0.215067	-0.50533	-0.793082	0.0245737	0.225792	-0.457147	-0.798159	-0.465471	0.697405	1.06476	1.71532	0.772778	1.22244	-1.3296	0.0110586	1.08029	0.673644	1.13421	-0.390669	0.670374	2.13051	0.0532506	1.54897	0.920187	0.757983	0.479538	-1.77367
Track Ellipsoid Axis Length C Mean		0.519794	0.751386	1.01819	2.43026	1.73882	0.276046	0.884762	0.415966	0.0360094	0.0312432	0.545206	2.9856	0.442137	0.180566	0.999159	0.416208	-0.101001	1.46274	0.396608	0.00499465	-0.339146	2.2808	0.607788	0.564175	-0.411295	0.209172	-0.386135	2.16808	-0.563321	1.68704	-0.486769	-0.206997	-0.180705	0.742432	2.6204	1.83751	0.0842066	0.326686	1.89184	-0.0905622	0.0411037	0.841046	0.496896	0.0159517	0.197498	1.28676	0.681828	4.53081
Track Ellipticity Oblate Mean		0.23908	-0.900548	-0.720983	-1.50317	-1.21723	-1.17187	-0.124867	0.222911	-0.204082	0.669717	0.201256	-1.93215	0.00109596	-0.428202	-1.58897	0.00335078	-0.00078492	-0.78741	0.00340101	-0.149603	0.784814	-1.67314	-0.97532	-1.13637	0.214361	-0.200325	-0.0774377	-1.99751	0.167579	-1.15017	1.02092	1.03748	0.454739	0.0997165	-2.30217	-1.50775	0.334196	-0.114692	-1.03146	-0.36673	0.189067	0.192237	-0.114274	0.709221	0.175806	-0.847247	-0.573124	-2.72372
Track Speed Mean		-0.276269	-0.225053	-0.254551	0.310533	-0.265205	-0.269677	-0.254709	-0.262736	-0.263852	-0.278701	-0.257896	0.557105	-0.248072	-0.237914	-0.227973	-0.282198	-0.172627	-0.267622	-0.259887	-0.290219	-0.242113	-0.17554	-0.269023	-0.261504	-0.274717	-0.0219835	-0.277713	-0.278072	-0.296111	-0.281908	-0.270082	-0.255741	-0.0852144	-0.16697	-0.267803	-0.222754	-0.296245	-0.295695	-0.291497	0.191643	-0.283272	-0.286685	0.208517	-0.302572	-0.288208	-0.276624	-0.167962	-0.254308
Track Straightness		0.533464	-1.57542	-1.28083	1.15479	-1.20444	-0.972559	-0.530522	-1.56352	-0.303402	-1.34701	0.236202	1.17389	0.510382	-0.0124803	-0.275191	-0.503288	-0.992243	-1.61495	-0.97667	-1.40271	-1.18584	1.23298	-1.02481	-0.626816	-0.656474	1.03014	-1.57573	-1.17346	-1.13015	-0.233651	-0.216528	0.419571	1.16094	1.05329	-0.751464	1.12481	-0.849949	0.882959	-0.760623	1.16662	0.0518291	0.520879	1.01464	0.342753	-0.470831	-0.18828	0.448108	-0.519755
Acceleration Std		-0.310552	-0.207094	-0.270071	0.642296	-0.251716	-0.172574	-0.158586	-0.258876	-0.281048	-0.304176	-0.251907	1.50457	-0.246431	-0.231079	-0.225157	-0.314547	0.457297	-0.265327	-0.173523	-0.311491	-0.235335	-0.368529	-0.275306	-0.249726	-0.185131	0.940679	-0.289647	-0.266958	-0.320125	-0.285627	-0.26006	0.230151	0.0139792	-0.101801	-0.217234	-0.313511	-0.3332	-0.320496	-0.272285	0.598429	-0.312967	0.046245	0.335535	-0.313908	-0.272584	-0.0670062	0.216043	-0.167874
Area Std		0.230404	-0.338998	0.270861	0.962883	0.226273	-0.306273	1.7232	-0.955554	-0.416616	-0.996601	-0.5679	-1.11294	0.477674	-1.37411	-0.601995	-0.5614	1.45938	0.829006	-0.249094	-0.397512	0.919045	3.38504	-0.281449	0.556155	0.850861	2.53121	-1.13138	0.635063	0.524444	-0.0616456	1.2827	0.0622185	-0.0983371	0.897788	0.525836	-1.12271	-0.927141	-0.411954	0.685517	-0.272026	0.25047	0.135608	2.76933	0.498558	0.382443	0.0463756	1.14368	-0.0786906
BoundingBoxOO Length B Std		-1.45839	-0.209863	1.20714	-1.44099	-0.370394	-0.693735	0.727171	0.121864	0.358402	-0.0890162	-0.19345	1.73051	-0.506701	-0.0312619	-1.10569	-0.496342	0.410688	1.7018	-0.331696	0.23839	0.682676	1.97875	0.715753	0.408389	1.86012	0.69693	-0.23995	-0.00325188	-0.205393	0.23633	0.54767	0.065527	-0.214244	3.9668	-0.808679	0.1339	-0.922979	-0.106991	-0.405832	-0.510941	-0.786946	1.64511	0.440238	-1.05978	-0.948577	0.189691	-0.0710648	0.621141
BoundingBoxOO Length C Std		0.641744	-0.246996	1.3912	0.145244	0.100685	-0.369922	1.93717	-0.156163	-0.590458	-0.248323	-0.139697	1.49137	0.790728	-0.500904	-0.0905621	-0.165331	0.897437	0.555142	-0.274257	-0.285308	0.304048	2.54799	0.032735	-0.424076	-0.522268	1.09984	-0.745514	-0.128331	0.108997	-0.119724	0.329198	-0.171089	-0.310901	1.18354	0.752356	-0.404871	-0.604492	0.0491756	0.652818	-1.21561	0.699994	-0.177801	3.81888	0.314936	0.248119	-0.279258	-0.250234	0.631581
Displacement Delta Length Std		-0.34556	-0.321861	-0.348056	0.365902	-0.312898	-0.250561	-0.242801	-0.34561	-0.342853	-0.362425	-0.302387	0.825568	-0.30188	-0.335526	-0.314624	-0.34897	0.0576304	-0.348862	-0.255423	-0.366953	-0.340744	-0.263784	-0.346886	-0.324424	-0.276863	0.362851	-0.359612	-0.346216	-0.370149	-0.306969	-0.318095	-0.0669531	0.0343496	-0.184618	-0.271802	-0.319703	-0.371746	-0.359894	-0.346318	0.304745	-0.361864	-0.174577	0.134886	-0.351474	-0.354598	-0.174246	-0.0825851	-0.266743
Displacement Std		-0.228316	-0.214053	-0.205102	-0.121797	-0.191421	-0.125128	0.0189506	-0.228341	-0.227419	-0.222532	-0.214477	0.220458	-0.206765	-0.226975	-0.216568	-0.226302	-0.195245	-0.223752	-0.220402	-0.228183	-0.226252	-0.227061	-0.225772	-0.224441	-0.214476	0.0195082	-0.228639	-0.228777	-0.228507	-0.212683	-0.206229	0.000499009	-0.140251	-0.21734	-0.20412	-0.226566	-0.228737	-0.224307	-0.212536	-0.157809	-0.228523	-0.0933146	-0.167759	-0.221615	-0.228166	-0.19795	-0.190726	-0.2092
Ellipsoid Axis Length C Std		0.323096	-0.392887	1.5117	-0.148657	0.291626	-0.396696	1.79158	-0.21769	-0.846848	-0.173013	0.034818	2.34769	0.713552	-0.275968	0.373654	0.0574924	0.699198	0.308912	-0.263817	-0.47625	0.115114	1.59133	0.0255229	-0.484141	-0.690964	0.930988	-0.659715	-0.556851	0.0615212	-0.247883	0.117177	-0.26409	-0.3569	1.81263	0.629624	-0.0423785	-0.563698	0.0174556	0.652251	-0.969587	0.310599	0.0536211	4.06078	0.150312	0.309585	-0.0887076	-0.685687	1.49335
Ellipticity oblate Std		0.435971	-0.461436	1.1879	-0.884069	-0.441238	-0.628288	1.49704	0.38415	-0.475122	0.745643	0.292953	1.15654	0.793722	0.421035	-0.454079	0.0641009	0.969584	0.241715	-0.0404811	-0.0642436	0.455042	-1.53769	-0.0215932	-0.273392	0.42613	0.115242	0.287371	-1.1043	0.119469	-0.801328	-0.323297	0.177299	-0.177623	3.71624	-1.07166	-0.315487	-0.482732	-0.401377	0.00270633	-0.73453	0.0490404	1.41264	3.52314	-0.178735	0.126131	-0.0196613	-1.03403	-0.069464
Speed Std		-0.303139	-0.305945	-0.308196	0.653385	-0.219435	-0.158739	-0.147908	-0.308535	-0.293443	-0.33444	-0.2399	0.742871	-0.240416	-0.297998	-0.260723	-0.280497	0.137961	-0.329091	-0.108255	-0.33895	-0.311952	-0.357259	-0.302674	-0.243003	-0.193759	0.470337	-0.329039	-0.293137	-0.335074	-0.201696	-0.258567	0.0283202	0.394	-0.0384939	-0.135362	-0.338311	-0.322302	-0.319404	-0.309547	0.625239	-0.311306	-0.104748	0.253513	-0.287643	-0.330487	0.0403494	-0.0436748	-0.168302
Speed Max		-0.39321	-0.380315	-0.359405	0.308685	-0.00183246	0.112319	0.147141	-0.395335	-0.393183	-0.418305	-0.316377	0.376726	-0.325725	-0.386952	-0.350153	-0.34277	0.107459	-0.406154	0.07152	-0.42203	-0.379717	-0.351824	-0.37138	-0.278213	-0.196008	0.168366	-0.411697	-0.400172	-0.413671	-0.168666	-0.298736	0.194676	0.1678	-0.204596	0.0899133	-0.377465	-0.409154	-0.407002	-0.38068	0.219501	-0.409286	0.0601353	0.10751	-0.310806	-0.41951	0.470005	-0.189431	-0.149797
Speed Min		-0.181234	-0.205169	-0.20161	-0.0564999	-0.204416	-0.205856	-0.205808	-0.203688	-0.196328	-0.204008	-0.204692	-0.0303369	-0.197227	-0.189053	-0.196502	-0.200661	-0.195953	-0.204519	-0.202965	-0.203497	-0.19251	-0.0449944	-0.201725	-0.202719	-0.204221	-0.196661	-0.202416	-0.200979	-0.2034	-0.205059	-0.202965	-0.202637	-0.190054	-0.165115	-0.204993	-0.107026	-0.203055	-0.203657	-0.205517	-0.172342	-0.197953	-0.205811	0.0484674	-0.204846	-0.20055	-0.204809	-0.197806	-0.203875
H/Lratio Std		0.472343	-0.531521	1.14628	-0.920753	-0.498089	-0.687616	1.49209	0.345737	-0.544014	0.803485	0.306921	1.39694	0.777975	0.326556	-0.465239	0.00584444	0.954465	0.176611	-0.0862436	-0.106998	0.463864	-1.57562	-0.051656	-0.324621	0.422192	0.0424882	0.244458	-1.09556	0.0854881	-0.861568	-0.296195	0.272258	-0.180421	3.8505	-1.02648	-0.367076	-0.512688	-0.466455	-0.0460684	-0.804124	0.000355262	1.41436	3.54619	-0.178974	0.0667461	-0.0778159	-1.09589	0.108263
H/Lratio Max		0.407118	-0.52281	0.705533	-2.04425	-1.08732	-0.560293	1.00813	0.49324	-0.634841	1.10604	0.833096	-1.50931	0.778958	-0.731345	-1.75024	-0.154181	0.515634	-0.0231308	0.267892	0.410427	0.891807	-2.42684	-0.133665	-1.15803	0.695919	-0.526192	0.363402	-2.53912	0.510502	-0.761407	1.02388	1.13987	0.273463	0.755124	-2.36302	-1.78413	0.012949	-0.525041	0.766352	-1.02225	-0.152667	0.756363	0.445472	0.616673	-0.124527	0.385934	-1.21197	-1.2924
H/Lratio Min		0.5514	-0.787018	-1.40945	-0.743925	-1.12292	-0.963418	-1.48227	-0.196054	-0.00269262	-0.0791617	-0.023565	-2.0543	-0.496818	-0.436041	-1.26029	-0.838705	-0.297142	-1.37823	-0.577673	0.0363268	-0.0696998	-0.657512	-1.34969	-1.22341	0.121683	-0.164322	0.0486506	-1.19117	-0.319549	-0.776624	0.141635	0.30489	0.527069	-1.50768	-1.70093	-0.768401	0.40866	-0.235501	-1.4672	0.179264	0.169077	-0.462097	-1.09348	0.079097	-0.0330309	-0.431474	0.0316733	-2.15681
H/Lratio Mean		0.216923	-0.891744	-0.719397	-1.47439	-1.19949	-1.14846	-0.133059	0.197858	-0.224047	0.663075	0.178795	-1.98024	-0.0121304	-0.438333	-1.56333	-0.0242811	-0.00544585	-0.788264	-0.0210273	-0.165773	0.773562	-1.63892	-0.966053	-1.12049	0.200668	-0.217144	-0.0897643	-1.97257	0.147744	-1.1314	1.00836	1.03599	0.425821	0.0850518	-2.30543	-1.48176	0.300158	-0.139145	-1.01804	-0.380176	0.161568	0.189229	-0.117971	0.682221	0.148365	-0.838444	-0.580196	-2.86864
Cluster		cluster 0	cluster 0	cluster 0	cluster 0	cluster 0	cluster 0	cluster 0	cluster 0	cluster 0	cluster 0	cluster 0	cluster 0	cluster 0	cluster 0	cluster 0	cluster 0	cluster 0	cluster 0	cluster 0	cluster 0	cluster 0	cluster 0	cluster 0	cluster 0	cluster 0	cluster 0	cluster 0	cluster 0	cluster 0	cluster 0	cluster 0	cluster 0	cluster 0	cluster 0	cluster 0	cluster 0	cluster 0	cluster 0	cluster 0	cluster 0	cluster 0	cluster 0	cluster 0	cluster 0	cluster 0	cluster 0	cluster 0	cluster 0
[truncated: 2,536 more columns]

## Sheet: Fig.1E
Cluster 0
Lung	0.7668
Liver	0.1092
Spleen	0.3264
Cluster 1
Lung	0.1572
Liver	0.0071
Spleen	0.4717
Cluster 2
Lung	0.0613
Liver	0.8741
Spleen	0.0058
Cluster 3
Lung	0.0084
Liver	0.0095
Spleen	0.1961

## Sheet: Fig. 1G
Area std					HL ratio mean					Ellipticity oblate std					Track duration					Track straightness					Track Speed Mean
0	1	2	3		0	1	2	3		0	1	2	3		0	1	2	3		0	1	2	3		0	1	2	3
0.230404	-0.808443	1.05242	1.00227		0.216923	1.37588	0.067032	0.690069		0.435971	-0.259392	-0.955287	-0.0582685		-0.674887	-0.73183	-0.646416	2.17222		0.533464	1.23298	0.779269	-0.785569		-0.276269	-0.291653	0.504639	-0.264347
-0.338998	0.102033	1.98762	-0.842258		-0.891744	0.596431	0.106808	0.98362		-0.461436	-0.264753	0.395227	-0.00563667		2.71317	-0.617945	-0.532532	3.05482		-1.57542	0.781419	0.417915	-1.49021		-0.225053	-0.207759	0.337949	-0.2871
0.270861	-0.551237	0.563027	0.810445		-0.719397	1.11577	-0.421797	1.10936		1.1879	-0.778637	1.08337	-0.445653		1.17573	-0.617945	-0.447119	0.60631		-1.28083	-1.51147	1.09154	-0.782504		-0.254551	-0.261886	0.366447	-0.303872
0.962883	0.443691	1.54147	-1.04013		-1.47439	0.491868	-0.822996	0.648868		-0.884069	-0.914333	1.6339	-0.231671		-0.703359	-0.617945	-0.674887	1.23267		1.15479	-0.93541	1.17044	-0.989246		0.310533	-0.295683	1.51496	-0.31047
0.226273	0.00876473	-0.828736	0.0819426		-1.19949	1.17788	-2.4172	0.690845		-0.441238	-0.216091	-0.828703	-0.172701		2.62776	-0.133937	-0.276293	3.05482		-1.20444	-0.149557	0.762261	-0.906011		-0.265205	-0.288234	-0.0339742	-0.282926
-0.306273	-0.622475	-0.00078818	-0.58329		-1.14846	1.3072	-0.794216	0.377601		-0.628288	-0.263953	0.450184	0.117154		2.51387	-0.219351	-0.333235	4.05131		-0.972559	0.974788	0.897021	-1.61628		-0.269677	-0.138139	0.0484442	-0.282174
1.7232	-0.825826	1.24003	0.930153		-0.133059	-0.095167	0.692732	0.856841		1.49704	-0.958542	-0.384249	-0.397121		2.45693	-0.674887	-0.504061	0.976434		-0.530522	1.16927	1.10712	-1.58912		-0.254709	-0.305342	0.160518	-0.289956
-0.955554	-0.236079	1.42578	0.0438484		0.197858	0.760721	-2.04281	1.00228		0.38415	-0.176152	-0.415469	-0.28385		-0.418648	-0.390177	-0.674887	1.11879		-1.56352	0.403145	1.21321	-1.65884		-0.262736	-0.279699	0.772506	-0.293523
-0.416616	1.71834	-0.387331	-0.999179		-0.224047	1.56889	-1.33806	0.0480695		-0.475122	-0.803649	-1.04615	-0.950976		-0.561003	-0.504061	-0.561003	3.48189		-0.303402	0.624102	1.14114	-1.68347		-0.263852	-0.271007	0.607097	-0.28521
-0.996601	0.418006	-0.241421	-0.654017		0.663075	1.51802	-1.14526	1.26309		0.745643	-0.664744	-0.461996	-0.307157		1.34656	-0.703359	-0.589474	1.11879		-1.34701	-1.0279	1.12479	-1.58291		-0.278701	-0.247564	0.120023	-0.282865
-0.5679	-0.925867	0.540382	-0.077362		0.178795	0.89496	-1.88418	0.725823		0.292953	-0.36827	0.691898	-0.153836		-0.418648	0.805608	-0.447119	2.22916		0.236202	-1.25926	1.13703	-1.561		-0.257896	-0.305143	-0.065418	-0.291633
-1.11294	-0.904755	-0.879782	-1.09309		-1.98024	-0.327035	-0.418216	1.45135		1.15654	-1.02499	1.8842	-0.749226		-0.674887	-0.703359	-0.703359	4.36449		1.17389	1.19985	1.22263	-1.58345		0.557105	-0.313054	2.86045	-0.309932
0.477674	-0.661836	-1.29297	-0.39475		-0.0121304	1.55792	0.850899	0.420365		0.793722	-1.56651	0.157181	-0.652493		-0.418648	-0.703359	-0.73183	2.96941		0.510382	-0.981617	1.23298	-1.38595		-0.248072	-0.305506	1.68839	-0.307687
-1.37411	-0.0957667	0.81589	0.118246		-0.438333	0.26772	-0.514941	1.00834		0.421035	-0.362547	2.9331	0.125411		-0.646416	-0.703359	-0.333235	2.05833		-0.0124803	-0.188471	0.739541	-0.00674224		-0.237914	-0.278101	0.212816	-0.303263
-0.601995	-0.742357	-0.117209	-0.479648		-1.56333	1.3482	-0.506324	0.938929		-0.454079	-0.904485	1.33985	-0.777608		-0.47559	-0.674887	-0.674887	2.6847		-0.275191	0.254116	1.06888	-1.62611		-0.227973	-0.282457	0.823696	-0.313083
-0.5614	-0.916675	-1.31756	-0.495483		-0.0242811	0.722409	-1.54148	1.44469		0.0641009	-0.122815	-0.596182	-0.988148		-0.219351	-0.617945	-0.703359	1.68821		-0.503288	0.367067	1.00705	-0.860913		-0.282198	-0.297579	1.10175	-0.311532
1.45938	-1.02186	-1.61462	-0.32542		-0.00544585	1.71353	-0.474544	1.49832		0.969584	-0.761936	-0.121453	-0.833927		-0.105466	-0.703359	-0.73183	2.62776		-0.992243	-1.13492	1.23298	-0.95248		-0.172627	-0.264231	2.5626	-0.309353
0.829006	-0.564256	1.96701	-0.597656		-0.788264	1.17317	-1.90096	0.916357		0.241715	-0.792636	-0.926538	-1.00059		2.17222	-0.703359	-0.703359	2.62776		-1.61495	0.660506	1.16564	-0.470231		-0.267622	-0.273915	3.22658	-0.315834
-0.249094	-1.13066	-0.334383	-1.03023		-0.0210273	0.0980872	-1.00902	1.6931		-0.0404811	-1.11139	-0.558437	-1.22664		0.520897	-0.646416	0.60631	2.62776		-0.97667	-0.944586	0.574036	-0.682473		-0.259887	-0.289448	-0.241221	-0.314415
-0.397512	-1.43812	0.814925	0.266		-0.165773	0.252556	-1.67108	1.05891		-0.0642436	0.449032	2.19425	-0.911155		0.150773	-0.73183	-0.73183	2.62776		-1.40271	1.23298	1.23298	-0.596114		-0.290219	-0.280379	4.07973	-0.31411
0.919045	-1.03784	1.76475	0.738575		0.773562	-0.207884	-0.504298	0.557449		0.455042	-1.31845	1.53808	-0.423199		-0.190879	-0.561003	-0.589474	2.14375		-1.18584	-0.59192	1.03642	-0.79246		-0.242113	-0.305911	0.730945	-0.313404
3.38504	-1.34033	0.311017	-0.0283197		-1.63892	0.511095	0.358253	0.777254		-1.53769	-1.43308	-0.153642	-1.13898		-0.73183	-0.646416	-0.333235	2.62776		1.23298	0.736771	-1.18921	-0.601499		-0.17554	-0.294062	0.37434	-0.314243
-0.281449	0.485038	1.78689	0.182427		-0.966053	0.984409	-1.52531	1.19073		-0.0215932	-0.722502	1.30268	-0.642748		-0.0485242	-0.561003	-0.674887	2.31457		-1.02481	1.13059	1.15353	-0.793436		-0.269023	-0.296056	0.790918	-0.313531
0.556155	-1.41648	-0.587411	-0.277857		-1.12049	0.788886	0.924059	1.60045		-0.273392	-0.311584	1.36595	-0.910102		-0.247822	-0.703359	-0.532532	1.94445		-0.626816	1.17558	1.13934	-1.03682		-0.261504	-0.30459	0.146158	-0.312266
0.850861	-0.704027	0.0746222	1.22137		0.200668	0.90194	0.450782	1.04446		0.42613	-0.310306	0.770683	-0.275348		0.60631	-0.532532	-0.47559	2.82705		-0.656474	1.06566	1.11883	-1.1752		-0.274717	-0.26568	0.256647	-0.310924
2.53121	-0.554224	-0.824953	0.593029		-0.217144	0.384089	-0.839105	1.24617		0.115242	0.0364196	-0.355923	-0.569718		-0.561003	0.805608	0.179244	2.82705		1.03014	-0.416897	0.523144	-1.35116		-0.0219835	-0.273472	-0.0585354	-0.310701
-1.13138	-0.787564	-0.219153	0.593541		-0.0897643	-0.683677	-1.02078	-0.00339065		0.287371	-1.26638	-0.169494	-0.496374		-0.219351	-0.703359	0.00841791	2.82705		-1.57573	-0.91317	0.781087	-1.13665		-0.277713	-0.297264	-0.138517	-0.313185
0.635063	0.574346	0.153303	0.360173		-1.97257	1.30756	-1.34352	1.11117		-1.1043	-1.14666	0.0423627	-0.971334		-0.674887	-0.532532	-0.646416	2.82705		-1.17346	0.478878	1.20196	-1.28112		-0.278072	-0.304418	0.38471	-0.311686
0.524444	-0.651772	0.287211	-0.231997		0.147744	0.398667	-0.770079	0.458142		0.119469	0.041292	0.768406	-0.665199		-0.105466	-0.703359	-0.247822	2.82705		-1.13015	0.171533	0.228417	-1.12444		-0.296111	-0.303289	0.0104233	-0.312308
-0.0616456	-0.795095	2.45533	2.11052		-1.1314	0.997839	0.0154779	0.453576		-0.801328	-0.0838359	2.3621	-0.783074		0.549368	-0.532532	-0.703359	2.2861		-0.233651	-0.354979	1.05761	-1.3549		-0.281908	-0.308065	2.60361	-0.313079
1.2827	-0.659735	0.529956	-0.972241		1.00836	0.415916	1.419	0.47953		-0.323297	-0.165881	-0.809883	-0.118627		-0.0200531	-0.361706	-0.646416	2.82705		-0.216528	-0.285876	1.15708	-1.33871		-0.270082	-0.301113	0.811048	-0.314724
0.0622185	-0.599755	-0.388824	0.25126		1.03599	1.0858	-0.896928	1.18769		0.177299	-0.358115	2.63338	-0.593892		0.549368	-0.333235	-0.703359	0.634781		0.419571	-1.37418	0.965677	-0.63333		-0.255741	-0.302516	1.55725	-0.312267
-0.0983371	-1.06873	2.51954	-1.28371		0.425821	0.951943	-0.604954	1.76788		-0.177623	-0.857994	1.36858	-1.35255		-0.589474	-0.646416	-0.646416	2.82705		1.16094	0.494209	1.09125	-1.18574		-0.0852144	-0.311265	1.30416	-0.313415
0.897788	-0.446112	1.35747	-0.233544		0.0850518	0.801844	-1.77556	0.266522		3.71624	-1.45684	-1.52359	-1.05638		-0.674887	-0.73183	-0.73183	2.82705		1.05329	1.23298	1.23298	-1.09683		-0.16697	-0.147959	4.97708	-0.312801
0.525836	-0.741974	0.17749	0.477463		-2.30543	-0.399342	-0.990077	0.252541		-1.07166	-1.13475	0.0883475	-0.639385		1.2042	-0.361706	-0.674887	1.48891		-0.751464	-0.676661	1.18776	-0.900691		-0.267803	-0.304926	0.495003	-0.311696
-1.12271	-0.972267	0.182321	-0.0837531		-1.48176	-0.558534	-0.995454	0.0650271		-0.315487	-0.402899	-0.566528	-0.471351		-0.703359	-0.390177	-0.703359	2.62776		1.12481	-1.57441	1.12058	-0.772496		-0.222754	-0.287098	1.51959	-0.31332
-0.927141	-0.222041	1.29004	0.170606		0.300158	0.362786	-1.08129	1.37735		-0.482732	0.0863095	0.360216	-0.920241		-0.47559	-0.646416	-0.0200531	2.62776		-0.849949	1.0064	0.829826	-0.52154		-0.296245	-0.202075	-0.0746101	-0.313291
-0.411954	-0.161547	0.364749	-0.756326		-0.139145	1.04126	-1.28413	1.32817		-0.401377	-0.657833	1.96417	-0.767026		-0.361706	-0.304764	-0.73183	1.6028		0.882959	-0.595241	1.23298	-1.12565		-0.295695	-0.224259	2.48078	-0.305112
0.685517	-0.341627	-0.301401	-0.695788		-1.01804	-0.348896	-1.73419	1.28713		0.00270633	-0.195625	-0.836197	-0.666673		1.6028	-0.561003	-0.532532	2.62776		-0.760623	-1.24146	0.68167	-1.04843		-0.291497	-0.284821	0.499019	-0.314323
-0.272026	-1.45855	-0.0210499	-0.157539		-0.380176	-0.566494	-0.186821	0.703278		-0.73453	0.091521	-0.172781	-0.373079		-0.703359	-0.73183	-0.703359	2.62776		1.16662	1.23298	1.01825	-1.03094		0.191643	-0.292773	0.881793	-0.314428
0.25047	-1.51092	-0.530776	-0.993343		0.161568	-0.16582	0.378985	0.655433		0.0490404	-1.01202	1.41061	0.246148		-0.646416	-0.73183	-0.674887	2.62776		0.0518291	1.23298	1.20424	-0.827005		-0.283272	-0.301818	1.03859	-0.314853
0.135608	-0.818669	3.2176	-0.691403		0.189229	0.316987	-0.952871	1.34941		1.41264	-1.40388	1.29948	-0.791541		1.26114	-0.73183	-0.73183	2.62776		0.520879	1.23298	1.23298	-0.973129		-0.286685	-0.311563	3.37091	-0.313788
2.76933	-1.15775	-0.514533	-0.738936		-0.117971	1.18047	-0.697645	0.184119		3.52314	-0.465362	-0.448904	-0.84401		-0.703359	-0.447119	-0.617945	2.62776		1.01464	-1.49206	1.14622	-0.891712		0.208517	-0.280759	0.14592	-0.314657
0.498558	-0.880367	-0.415924	-0.899151		0.682221	-0.280202	0.371328	0.886921		-0.178735	-0.356854	4.30599	-0.633769		0.463955	-0.646416	-0.703359	2.62776		0.342753	-1.17706	1.12473	-0.731944		-0.302572	-0.238575	3.14142	-0.314362
0.382443	-0.637745	0.298064	-0.276313		0.148365	0.867592	-0.415991	1.29738		0.126131	-0.783365	0.863461	-0.714902		-0.504061	-0.703359	-0.646416	2.62776		-0.470831	1.04951	0.981726	-0.687661		-0.288208	-0.30471	0.951895	-0.313842
0.0463756	-0.789389	-0.329231	-0.284346		-0.838444	1.70124	-1.84968	0.699978		-0.0196613	-0.958694	1.17048	-1.27356		0.891021	-0.0769953	-0.646416	2.62776		-0.18828	-1.68812	0.959418	-0.864416		-0.276624	-0.28325	0.75733	-0.314682
1.14368	-0.287747	0.537163	0.302697		-0.580196	0.741671	-1.36378	0.935387		-1.03403	-0.819778	1.7414	-0.08866		-0.561003	-0.162408	-0.617945	2.57081		0.448108	0.392004	0.987447	-1.12868		-0.167962	-0.155346	0.423853	-0.311676
-0.0786906	-0.830244	-0.745687	0.0695237		-2.86864	0.9697	-0.702339	0.896342		-0.069464	-0.866354	1.40993	-0.595002		0.122302	-0.646416	-0.674887	2.77011		-0.519755	-1.63383	1.11313	-0.776607		-0.254308	-0.254009	0.857583	-0.314102
-0.997561	-0.765058	-1.34925	0.0592241		0.239046	0.884198	0.327783	0.957894		1.18719	-0.197117	0.114783	-0.692576		-0.674887	-0.361706	-0.589474	2.22916		0.888962	-0.165183	1.2002	-0.796045		-0.255783	-0.293511	0.348211	-0.309205
-0.218873	-0.408417	0.847065	0.668711		-1.24019	-0.203146	0.649606	1.43771		-0.74152	-1.13287	-0.783766	-0.870185		0.036889	0.036889	-0.504061	2.77011		0.726024	-1.12375	1.12131	-1.05462		-0.195517	-0.307308	0.311961	-0.305848
-0.709374	-0.652031	-1.42234	-0.557965		-0.634095	0.176297	-1.833	1.47293		-0.854767	-0.695617	-0.35609	-0.598257		-0.561003	-0.532532	-0.73183	2.77011		1.15009	-1.14808	1.23298	-1.19013		-0.294433	-0.288061	3.25769	-0.300409
-0.491329	-1.12	0.129134	0.300415		-0.0915918	1.43579	0.701055	1.50816		-0.329499	-1.29733	-0.532426	-0.88869		-0.589474	0.0938311	-0.617945	2.59928		-0.926928	-1.51528	1.15002	-1.30459		-0.304682	-0.312467	0.709883	-0.307247
0.423527	-1.39652	-0.707447	-0.110797		-0.0983184	0.311118	-0.409475	1.53673		3.28312	-0.0355037	0.0329067	-0.876665		-0.532532	-0.589474	-0.447119	2.05833		0.784628	-0.984408	1.1213	-0.714992		-0.229728	-0.290938	0.143743	-0.309411
0.179239	-0.210075	2.77823	2.07327		-1.36749	0.874035	-1.48798	1.08214		0.373854	-0.416722	-0.0296841	-0.411874		0.0938311	-0.47559	-0.73183	1.23267		0.879104	-1.24268	1.23298	-1.41896		-0.202513	-0.28207	5.20888	-0.284198
1.00424	-0.842123	1.02857	-0.137849		-0.182007	0.531662	1.27414	1.6682		0.546393	0.0147278	0.131661	-0.978888		0.150773	-0.219351	-0.646416	1.91598		0.533431	-1.27686	1.20837	-1.26042		-0.232718	-0.273549	0.433979	-0.308951
-0.969996	-0.186332	1.4978	-0.499179		-1.66738	-0.527276	0.371409	1.17323		-0.260289	-1.73626	0.181923	-0.460766		-0.73183	-0.703359	-0.561003	1.91598		1.23298	0.100386	-0.148957	-0.257768		1.76348	-0.292516	1.17046	-0.270119
3.10004	1.27725	0.692031	-0.0731472		-0.200196	0.857193	-1.52088	0.969692		1.62553	-0.840703	1.75755	-0.204883		-0.247822	-0.703359	-0.703359	2.65623		0.800924	1.0253	1.23296	-1.36396		-0.11155	-0.228504	0.561234	-0.310605
0.0722257	-1.53282	1.15995	0.633947		0.753741	-0.60929	-0.0137227	1.05665		-0.552711	0.496983	-1.20856	-1.08409		-0.333235	-0.73183	-0.703359	2.65623		0.190483	1.23298	1.15742	-0.836099		-0.288878	-0.287016	0.75559	-0.313215
1.25857	-0.319896	4.65729	-0.0895817		-1.56399	0.69784	-0.282105	1.02077		0.48366	-1.20901	2.0906	0.371908		-0.0200531	-0.532532	-0.703359	2.65623		-1.02956	-1.07118	1.23119	-1.23938		-0.283484	-0.304109	4.9912	-0.311784
-0.523257	0.594518	1.14113	-0.544644		-0.428534	0.538254	-1.08815	1.40896		-0.87143	0.0801409	-0.506001	-0.581904		-0.247822	-0.73183	-0.0200531	2.65623		-0.560798	1.23298	0.971377	-1.50607		-0.287155	-0.273903	-0.130359	-0.30391
0.0834964	-0.961898	0.428187	-0.64748		-0.602436	0.244326	-2.39544	1.22328		0.00720052	-0.772129	-0.616892	-0.358442		-0.247822	-0.617945	-0.73183	2.65623		0.160972	-1.12448	1.23298	-1.32058		-0.251996	-0.276543	4.62405	-0.31259
-0.257175	-0.922614	0.937914	-0.759715		-1.7769	0.399882	-0.145333	1.81051		-0.62608	-1.29661	0.431597	-1.18325		-0.674887	-0.674887	-0.105466	2.65623		1.22165	0.203367	0.800586	-1.139		-0.258907	-0.296474	-0.00367873	-0.308508
-0.765251	-0.975346	-1.36632	-0.788477		-2.02798	0.254518	-0.664259	1.12725		-0.153495	-1.24167	0.00511716	-0.826387		-0.247822	0.00841791	-0.73183	2.65623		-1.36044	-1.18517	1.23298	-0.644321		-0.297475	-0.263374	8.64198	-0.306908
-0.579328	0.640294	3.67528	0.431757		-0.412362	0.820644	-0.975662	1.32414		-0.864108	-0.95815	-1.29184	-0.527196		-0.646416	-0.703359	-0.73183	2.65623		1.03511	-0.589438	1.23298	-0.861663		-0.298016	-0.303453	8.93683	-0.308061
-1.28415	-0.143944	0.770625	-0.814062		-0.689316	0.683072	-0.934874	0.574789		0.871124	0.116914	-0.983016	-0.215636		-0.674887	-0.133937	-0.73183	1.94445		1.10859	-0.0916214	1.23298	-0.910852		-0.254578	-0.285251	4.66415	-0.31136
-0.855797	-0.952435	-0.772698	-0.770657		-0.419529	1.29794	-0.777002	1.65453		-0.125072	-0.614602	-1.03448	-1.14379		-0.276293	-0.646416	-0.703359	1.74515		-0.0728839	-0.493433	1.13179	-0.325227		-0.270327	-0.282297	1.54118	-0.303814
-0.466343	-0.814665	2.43639	-0.355359		-1.157	1.80526	-0.64279	1.60257		0.519495	-0.838816	-0.214298	-0.892612		-0.646416	-0.674887	-0.73183	1.37503		1.08062	0.724701	1.23298	-0.469431		0.0464377	-0.282643	10	-0.287798
-0.46424	-0.955589	0.171221	-0.471799		-0.78005	0.525039	0.256466	0.944818		-0.599618	-0.857171	-0.537865	-0.383566		-0.47559	-0.646416	-0.703359	1.97292		0.697211	-0.302063	1.22712	-0.955571		-0.202223	-0.309994	1.25147	-0.30772
-1.05427	-1.08614	0.555966	0.0095159		-0.319492	0.411524	0.535725	0.892747		0.436502	1.23703	-0.267439	0.101633		-0.617945	-0.674887	-0.589474	1.88751		-0.374264	1.08857	1.05331	-0.76594		-0.277272	-0.226108	0.428229	-0.31255
-1.32673	-0.180372	0.0241211	0.345713		0.102956	0.0952134	-0.724115	1.25492		-1.45995	0.053902	1.58723	-0.0698758		-0.703359	-0.447119	-0.703359	2.62776		1.19238	-0.553266	-0.251345	-1.28768		-0.280774	-0.249899	2.67208	-0.293831
-1.42808	-1.22935	0.839394	-1.12008		-0.382004	0.659192	-0.0349352	1.06453		-1.37185	-0.665885	-0.569666	-0.961804		-0.703359	-0.589474	-0.703359	2.62776		1.23298	-1.09029	0.687911	-0.863378		0.0260528	-0.30044	1.72426	-0.311242
-0.86095	-0.903021	-0.150618	-0.303743		-1.07433	0.912674	-0.642994	1.16682		-0.515855	-0.237475	-0.714826	-0.80201		-0.646416	-0.561003	-0.703359	1.26114		-0.35495	-0.833937	-0.324304	-1.05547		-0.300721	-0.293607	8.37548	-0.30567
-1.27067	-1.32364	1.01691	0.376896		-0.408258	0.094127	-0.945593	1.1623		0.466341	-0.304812	1.58968	-0.50226		-0.703359	-0.73183	-0.73183	2.62776		0.899682	1.23298	1.23298	-1.55194		-0.222073	-0.31372	3.55345	-0.30124
1.17362	-0.898597	1.10559	0.144083		-0.937245	0.298794	0.273838	1.37325		0.678162	-0.202826	2.6927	-0.926756		-0.674887	-0.133937	-0.73183	2.31457		1.21868	-1.45024	1.23298	-0.806347		-0.0875482	-0.242288	4.7577	-0.312287
-0.9637	-0.620217	-0.410909	-0.951056		1.01429	0.675916	-0.83533	1.09072		-0.235592	-0.78075	3.24897	-0.539092		0.122302	-0.73183	-0.73183	1.6028		-0.253924	1.23298	1.23298	-0.676246		-0.270897	-0.25466	5.08375	-0.298117
-0.734073	0.353575	-0.473227	0.00115151		-1.59799	1.16378	1.22133	1.02992		-1.10425	-0.278237	-1.15292	-0.554999		-0.674887	-0.47559	-0.73183	1.09032		1.09143	0.508997	1.23298	-0.316307		-0.101449	-0.186314	1.82492	-0.300267
-0.473823	-1.28882	-0.304379	0.44451		0.998508	0.460996	-0.0391308	1.17509		-0.192556	-1.4698	-0.676838	-0.418226		0.350071	-0.73183	-0.617945	2.45693		-1.05534	1.23298	1.0666	-1.06521		-0.306932	-0.268135	0.953641	-0.310534
-1.43729	-0.646578	-1.49777	-0.471869		-1.31565	0.736881	-1.00285	1.29983		-1.04602	-0.510486	2.14771	-0.272493		-0.674887	-0.190879	-0.703359	1.71668		0.546687	-1.17373	-1.63203	0.167904		-0.31405	-0.292787	3.07261	-0.308604
-1.17273	-1.45048	2.04314	0.602624		-2.34258	1.06779	0.975838	1.56126		-0.976443	-0.223275	0.961416	-0.879567		-0.504061	-0.703359	-0.703359	1.6028		-0.75844	-0.970044	1.23196	-0.951318		-0.304547	-0.270986	2.40602	-0.312179
0.455268	-0.517855	3.25943	0.021428		0.44009	0.455704	-0.500885	1.13335		0.563161	0.251798	2.71894	-0.324678		0.179244	-0.646416	-0.73183	0.919492		-1.59804	0.92079	1.23298	-1.32231		-0.284973	-0.292987	6.27435	-0.304224
0.666593	-1.40388	1.81266	-0.79179		-0.501164	0.692358	-1.48066	0.812971		0.161223	-0.644785	1.20464	-0.125528		-0.390177	-0.646416	-0.532532	1.83057		0.725036	-0.24696	1.13454	-1.24975		-0.276156	-0.304856	0.439618	-0.310649
-1.13496	0.302268	-1.06832	0.0751048		-0.206829	0.902958	-0.860489	1.63182		-0.127721	-0.72977	-0.99645	-0.821632		-0.674887	-0.532532	-0.561003	2.37152		-0.355767	0.113986	1.12974	-1.339		-0.247104	-0.296383	-0.281613	-0.264075
0.183397	-0.900558	1.41067	-0.114492		-0.0471616	1.25664	-1.45214	1.65971		-0.757228	-1.26653	-0.672364	-1.06322		-0.73183	-0.646416	-0.361706	1.80209		1.23298	1.19371	0.869292	-0.980841		-0.135261	-0.301137	-0.126121	-0.310566
0.337503	-0.875829	0.429931	1.47425		0.203684	0.819048	-1.30305	1.27368		-0.434051	-0.356556	-0.602192	-1.00556		-0.276293	-0.646416	-0.532532	2.74164		-0.672047	-1.52027	1.14942	-0.985964		-0.297482	-0.285063	0.0658903	-0.315009
0.103774	-0.379537	-0.566114	-0.511299		0.96273	0.800624	0.984662	1.20978		0.0148439	-0.771831	0.942152	-0.0786021		-0.190879	-0.703359	-0.73183	2.74164		-0.06474	0.66378	1.23298	-0.853178		-0.283626	-0.292893	-0.247786	-0.311943
0.0262024	-0.917115	1.32841	-0.045526		-1.35966	0.61813	-0.568183	1.01686		0.485936	0.985315	-0.971465	-0.319389		-0.589474	-0.703359	-0.674887	2.74164		0.0807309	0.673564	1.22234	-0.951868		-0.284375	-0.293757	2.81514	-0.314615
-1.22129	-1.35534	1.70284	-0.637969		-0.099255	0.668109	0.677022	1.28793		0.208179	-1.34494	-1.25935	-0.436164		-0.73183	-0.73183	-0.646416	2.74164		1.23298	1.23298	1.22339	-1.3451		-0.220466	-0.31103	0.960718	-0.308491
-0.642528	-0.979959	-1.13771	0.0556223		-1.26988	-0.402451	-0.0840038	1.40058		0.438212	-1.19408	-0.684542	-0.775727		-0.73183	-0.73183	-0.589474	2.74164		1.23298	1.23298	-1.56479	-1.21987		-0.267465	-0.246559	-0.217856	-0.313607
-0.33024	-0.679851	-0.0285138	0.900156		0.0838445	0.525524	-1.18246	1.53956		0.555639	-0.755869	0.31874	-0.640447		-0.276293	-0.47559	0.036889	2.74164		0.601591	-1.49094	1.1065	-0.933307		-0.221178	-0.269124	-0.13847	-0.294766
0.54983	-0.837919	1.40671	-0.274971		-2.01317	0.702112	-0.37964	1.36615		-0.713067	0.379556	0.215413	-0.721396		-0.162408	0.122302	-0.162408	2.74164		-0.781575	-1.4461	0.590697	-0.635698		-0.301018	-0.272155	0.026203	-0.306436
-0.373592	-0.840599	0.325857	0.822532		-1.40373	-0.130752	-0.47417	1.1299		-0.277711	-0.0309251	1.41961	-0.50131		-0.304764	-0.703359	-0.504061	2.31457		-0.226916	1.10106	1.16424	-1.02031		-0.292524	0.0491839	-0.0378596	-0.306997
-0.652908	0.174019	1.47267	0.0787701		0.925035	1.01907	-2.18137	0.598131		1.64782	-0.209702	-0.731751	-0.298679		-0.674887	-0.674887	-0.674887	2.74164		1.12477	0.849073	1.16104	-1.31006		-0.0694837	-0.285803	2.7826	-0.308905
2.94273	-0.729836	2.11144	-0.482403		-0.521672	1.65738	-0.712684	1.00002		2.24717	-1.27893	-0.366174	-0.469819		-0.361706	-0.532532	-0.589474	1.77362		0.177401	-1.18927	0.806298	-1.37575		-0.0235281	-0.287424	1.20024	-0.311469
0.2784	-0.544011	-0.108212	0.401802		-1.29194	-0.238836	-1.25351	1.24366		-0.654073	-0.840357	-0.269624	-0.286984		-0.703359	-0.646416	-0.561003	1.74515		1.23116	0.967742	0.822359	-1.45752		-0.245606	-0.235074	0.526506	-0.308056
-0.571658	-1.28138	-1.18555	-0.513232		0.919341	1.34839	-1.74335	0.926142		1.20809	-0.439045	-0.337873	-0.0363331		-0.617945	-0.646416	-0.589474	1.85904		-0.714201	-0.972632	1.21786	-1.07024		-0.281647	-0.276825	-0.217246	-0.303708
0.788639	-0.474656	0.390192	0.115331		-2.40709	0.828118	-0.0998453	1.34408		0.302033	-0.690459	2.13485	-0.572434		0.293128	-0.532532	-0.447119	2.6847		-1.25373	0.805304	0.865537	-0.812938		-0.294927	-0.155315	0.317762	-0.309687
-0.240305	-0.685388	-1.18499	-0.247133		-0.318992	0.604345	-0.876984	1.12558		1.02107	-0.0380087	1.91828	0.318253		-0.219351	-0.561003	-0.703359	2.11528		1.00079	0.141693	-0.553416	-1.13869		-0.235543	-0.189484	0.788291	-0.307696
1.81059	-0.547501	-0.142324	-0.488116		-1.28133	0.926434	-1.33405	1.48527		0.244835	0.332396	0.247072	-0.629761		0.492426	-0.703359	-0.504061	2.6847		0.0334004	0.399698	1.10714	-0.774725		-0.284693	-0.277167	0.214865	-0.310103
0.376121	-0.657192	-0.645507	0.514021		-0.940653	0.373331	-0.313879	1.2514		-0.270672	0.234673	3.11417	-0.489063		-0.73183	-0.589474	-0.73183	1.57433		1.23298	-1.04476	1.23298	-1.57818		-0.249538	-0.225443	6.05519	-0.306724
0.671839	-0.967146	0.581097	-0.255788		-0.88269	0.595907	-0.626225	1.26763		0.759997	-0.591942	2.5836	-0.361795		-0.276293	-0.646416	-0.703359	2.6847		0.47376	-1.24235	1.04641	-0.25243		-0.244238	-0.293863	4.2456	-0.289911
-0.615711	-0.802909	2.38978	-0.612584		-0.658682	1.54264	-1.32448	1.47416		2.39899	-0.925136	-1.09696	-0.89095		-0.674887	-0.589474	-0.561003	2.57081		-0.0191094	0.570692	0.969915	-0.276835		-0.243878	-0.295792	0.581279	-0.28916
-0.992294	-1.29511	-0.340804	-0.831749		-0.823169	1.63553	-0.372095	0.740027		0.515111	-0.228948	1.69666	-0.441587		-0.674887	-0.73183	-0.617945	2.54234		1.16659	1.23298	1.18177	-0.566953		-0.0767498	-0.24174	0.385115	-0.306269
0.643951	-0.521217	-1.26622	0.186301		-0.683128	1.07014	-1.59765	1.13384		-0.232065	-0.464553	-1.20977	-0.289808		1.26114	-0.646416	-0.589474	2.25763		-1.31622	-0.819082	1.21924	-0.315457		-0.298792	-0.279462	0.230078	-0.310785
-0.0496797	-1.01164	-0.0141684	-0.526979		-0.697483	0.681303	-0.732934	1.48221		0.970351	-1.64836	1.59346	-0.923552		0.634781	-0.73183	0.634781	2.82705		-1.1749	1.23298	0.77896	-0.989061		-0.302767	-0.31004	-0.165071	-0.288306
0.325384	-0.270489	1.39698	0.280756		-0.185056	0.108531	-0.80248	1.5306		-0.342445	0.153921	1.55898	-0.891455		-0.247822	-0.73183	-0.617945	2.82705		0.884704	1.23298	1.12942	-0.754511		-0.183894	-0.236565	1.9073	-0.286007
1.09102	-0.643054	-0.364457	-0.644317		0.492936	0.455982	-1.75847	1.55376		0.0975761	-0.31356	-0.500241	-0.648648		-0.0200531	-0.73183	0.122302	2.82705		-0.1183	1.23298	0.817844	-1.49998		-0.301802	0.617466	-0.227534	-0.29374
0.172162	-0.175629	-0.052406	-1.09331		-0.241396	1.22719	-1.57505	0.962759		0.0568942	-0.596009	-0.232208	-0.824517		-0.162408	-0.617945	-0.73183	2.82705		0.000581018	-0.786186	1.23298	-1.48837		-0.219795	-0.291772	0.98036	-0.297196
-0.336991	0.538934	-0.718431	-0.407445		-1.12136	1.30494	-0.366579	1.49539		-0.876297	-1.24722	-0.715135	-0.850579		-0.561003	-0.617945	-0.0200531	1.68821		1.11605	0.802124	-1.10155	-1.0284		-0.165281	-0.273809	-0.231026	-0.292911
-0.13175	0.770527	1.93601	-0.403341		-0.569596	0.586767	0.195684	1.44429		0.941009	-0.429746	0.351943	-0.520867		0.350071	-0.589474	-0.703359	2.82705		-0.710519	0.634289	1.20355	-1.42338		-0.186243	-0.272553	1.19071	-0.290192
1.40309	-1.08174	-1.24717	-0.409901		0.520661	-0.441096	0.0780781	1.33909		2.02237	-0.913985	-0.792739	-0.487886		-0.617945	-0.73183	-0.589474	2.82705		1.13518	1.23298	1.19692	-1.20486		-0.218545	-0.285433	0.293662	-0.28767
-0.0629881	0.315908	-0.770711	0.36109		0.133241	0.970799	0.500738	1.04859		2.00243	0.31279	-0.505529	-0.664346		-0.617945	-0.674887	-0.674887	2.05833		0.0764958	0.38674	-0.124294	-1.42151		-0.294179	-0.281834	-0.286771	-0.294722
2.3686	-0.658274	-0.719979	0.00425222		-1.66775	0.808015	-0.601377	1.07754		2.17672	-0.0427933	2.53057	0.0210482		0.0938311	-0.646416	-0.561003	1.83057		-1.22435	0.899318	1.13006	-1.36469		-0.281415	-0.257809	-0.13555	-0.287415
0.0906627	-0.56569	0.172702	-0.325061		0.402084	-0.517064	0.32536	1.40035		-0.375349	-1.19596	0.44966	-0.652638		0.891021	-0.703359	0.06536	2.99788		-1.38369	1.23267	0.974812	-1.38308		-0.298358	-0.257066	-0.144617	-0.306877
0.154072	-0.730479	-0.995728	-0.685887		0.506627	0.391006	0.66646	1.43227		-0.284531	-0.933436	-0.757179	0.0161516		-0.105466	-0.703359	-0.617945	2.99788		0.58865	-0.978861	1.08208	-1.48736		-0.289949	-0.263947	-0.293729	-0.308884
1.61246	-0.153287	0.894272	-0.312811		0.501135	1.16774	0.428281	1.18302		1.31615	-0.520852	-0.719701	-0.473877		-0.276293	-0.0485242	-0.561003	2.4854		-0.711789	-1.40813	1.13721	-1.47065		-0.2719	-0.291857	0.154722	-0.306141
-0.137953	-1.37422	-1.13344	0.72954		-0.139144	0.898995	0.17379	1.13521		1.09475	-0.979174	-0.272466	-0.145566		-0.190879	-0.674887	-0.617945	2.45693		0.768758	-0.423171	1.19814	-1.21308		-0.227279	-0.254556	0.0187864	-0.303299
3.57951	-0.567206	-1.33931	0.24828		-0.975174	1.35337	-1.0447	0.915512		1.1435	-0.264309	-1.48734	-0.360165		-0.361706	-0.589474	-0.617945	1.94445		0.370258	-1.33286	-1.55836	-0.600749		0.0603017	-0.278316	-0.311284	-0.310057
-0.278271	-0.896054	-0.783543	-0.138011		-1.08395	1.13008	-0.192946	1.27525		0.269145	-0.328806	-1.73413	-0.550064		-0.73183	-0.589474	-0.73183	1.14726		1.23298	-1.44845	1.23298	-1.25046		-0.288468	-0.259422	-0.136993	-0.305439
1.20975	-1.29303	0.553266	-1.27052		-0.27845	0.285897	-1.18106	0.878315		-0.326352	0.911471	0.33996	-0.168921		-0.73183	-0.674887	-0.504061	2.91247		1.23298	0.565754	0.747262	-0.995355		-0.180011	-0.28117	-0.0278216	-0.310633
1.52719	-1.06027	-0.991773	-0.72806		-1.48991	0.903236	0.835532	0.660055		2.01666	-1.00573	-0.884546	-0.296882		-0.190879	-0.105466	-0.703359	2.91247		0.382711	-0.828647	1.19108	-1.14205		-0.238259	-0.301111	-0.289446	-0.307759
0.0572968	0.152632	-0.190748	-0.179577		-1.43323	0.573453	-2.02633	-0.0182432		0.262639	-0.310054	-0.576097	-0.454645		-0.561003	-0.73183	-0.561003	2.91247		0.919176	1.23298	1.19218	-1.37695		-0.268853	0.513351	-0.172193	-0.303248
0.554057	-1.13361	-0.554195	-1.13273		-1.40494	1.01618	-0.462149	0.917502		-0.141738	0.0541283	-0.621917	-1.15575		0.549368	-0.674887	-0.276293	2.91247		-0.736235	-0.362232	-1.25574	-1.12117		-0.297111	-0.301018	-0.285869	-0.309868
1.34457	-1.06827	0.267863	-1.16545		-1.00984	1.27214	-1.77407	1.41447		-0.18428	-0.5521	-0.557995	-0.808684		0.435484	-0.532532	-0.646416	2.91247		-0.513997	-0.822529	1.20444	-1.17273		-0.283959	-0.296356	0.300733	-0.310155
0.0437001	-0.323335	0.596205	-0.54043		-1.54599	-0.0441733	-1.87879	1.44391		-0.396829	-0.471152	-0.0413969	-0.835656		-0.390177	-0.589474	-0.703359	2.91247		0.808377	-1.22787	0.965418	-1.20702		-0.20177	-0.263665	2.33735	-0.309786
0.243314	-0.466019	0.051935	0.395455		-0.487883	0.769974	-1.25397	0.719228		-0.985941	-0.537319	-1.20846	-0.642331		-0.674887	-0.674887	-0.674887	2.91247		0.897509	1.15011	1.19057	-1.08753		-0.299318	-0.240953	-0.223811	-0.310317
-0.648477	-0.138312	0.524617	-0.451012		0.310799	1.06537	0.180472	1.39688		2.16133	-0.403218	-0.989372	-0.839221		-0.73183	-0.361706	-0.674887	2.91247		1.23298	-1.06683	1.14672	-1.33859		-0.198247	-0.289916	-0.0490514	-0.305422
2.82522	-0.626811	-0.973472	-0.288931		-0.422711	1.24456	-0.39599	1.21422		-0.0744474	0.229221	-1.21345	-1.06061		-0.276293	-0.276293	-0.703359	2.91247		-0.685358	0.25026	1.23094	-1.36559		-0.289115	-0.267951	-0.122663	-0.304988
0.288148	0.277707	0.0529987	-0.107777		0.114692	0.734725	-0.471842	0.884593		0.0835396	-0.176745	-0.0843445	0.0740254		-0.561003	-0.646416	-0.73183	2.74164		-0.656174	-0.60674	1.23298	-1.20271		-0.234783	-0.257515	5.73087	-0.306839
-0.772859	-1.01831	-0.160284	2.12714		-0.211356	-0.494463	-2.11223	1.16976		0.443426	-1.04536	0.729508	-0.862536		-0.333235	-0.73183	-0.333235	2.74164		0.96745	1.23298	0.948325	-1.36249		-0.115173	-0.231651	-0.108656	-0.307917
0.887416	-0.0257343	2.36099	-1.24146		0.408608	0.73616	0.159074	1.15093		1.19915	-0.803218	0.564352	-0.646797		-0.276293	-0.561003	-0.674887	1.23267		1.03292	-0.963086	1.22002	-1.48616		-0.214678	-0.283708	2.66907	-0.301838
1.10874	-1.13675	0.404341	-0.385335		-0.0941802	0.495066	-1.16884	1.35003		0.867975	-1.29637	0.0301523	-0.671357		-0.247822	-0.674887	-0.447119	2.74164		-0.979197	1.20126	0.718569	-1.49261		-0.287543	-0.301263	0.851654	-0.306385
-1.28751	-1.04026	-1.09556	0.88501		0.919987	1.16968	0.76815	0.637724		-0.151842	-0.812996	0.650492	-0.881089		-0.617945	-0.561003	-0.73183	0.976434		1.05889	-1.34475	1.23298	-1.33077		-0.252834	-0.303161	-0.286045	-0.300856
-0.164874	-0.434849	-1.57654	0.425237		-0.532734	0.203009	-0.624462	1.40512		0.00353983	-0.550388	-1.27849	-0.9293		-0.333235	-0.703359	-0.73183	0.86255		0.957615	-0.65995	1.23298	-1.44138		-0.138667	-0.286542	-0.319407	-0.30294
0.395805	-0.591056	-0.633164	-0.52239		-0.490559	1.43706	-1.11776	1.44452		0.0361617	-0.836601	-1.25869	-0.759041		-0.703359	-0.247822	-0.674887	2.74164		0.102618	-1.05896	1.22885	-1.49103		-0.0600728	-0.301232	0.0236949	-0.305998
2.06181	-1.16909	-0.722538	-0.223304		0.119816	0.453646	-0.421805	0.863917		1.18124	-1.06874	-0.536608	0.129078		-0.447119	-0.703359	-0.532532	2.74164		-0.10978	-1.48287	1.06716	-1.56474		0.233295	-0.28866	0.0357677	-0.300095
0.434224	-1.57168	-1.33346	-0.887108		-1.38835	0.670707	0.759161	0.997209		0.639819	-1.5792	-1.53065	-0.373232		-0.390177	-0.73183	-0.617945	1.23267		0.0824073	1.23298	-1.2769	-0.576835		-0.0771706	-0.291939	-0.316377	-0.305868
1.81343	-1.03826	-1.04253	1.76348		-0.064922	-0.0366938	-1.53314	1.15802		0.322461	-0.429752	-1.33552	-0.205527		-0.589474	-0.646416	-0.703359	2.6847		0.703275	-0.876754	1.22662	-1.42708		-0.240788	-0.300818	0.895638	-0.310454
-0.0573471	-0.0805071	-0.749399	0.119302		-0.0295318	0.316466	-0.75708	1.05972		0.537006	0.115627	0.378087	-0.837317		-0.47559	-0.447119	-0.47559	2.6847		-0.888515	-0.918937	1.19415	-1.59181		-0.12616	-0.224413	0.0139374	-0.306743
0.851096	-0.267748	-1.22595	-0.0153318		-1.85216	0.73484	-1.83609	1.5609		-0.996649	-0.0791396	-0.930226	-1.01723		-0.703359	-0.47559	-0.73183	2.6847		1.22668	-0.937245	1.23298	-1.54479		0.00134028	-0.295804	1.25477	-0.305947
-0.0653064	-0.943555	0.0653962	1.14437		-1.30162	0.490007	0.0248998	1.06109		-0.425146	0.337156	1.18401	-1.02988		-0.504061	-0.47559	-0.447119	0.634781		-1.05893	-0.441917	0.346709	-1.49913		-0.294605	-0.292885	-0.229127	-0.305309
0.466486	0.112183	0.0648155	1.37279		0.937082	1.2367	-0.400093	1.45294		0.396268	-0.690086	1.3512	-0.951186		-0.504061	-0.532532	-0.617945	2.6847		-1.2636	-0.493892	1.18596	-1.68019		-0.273998	-0.292499	0.140898	-0.306185
0.522216	-0.870598	1.11764	0.0720922		-0.296305	-0.0192792	-0.992082	1.51322		2.14462	-0.730042	-0.831685	-0.743233		-0.561003	-0.646416	-0.646416	1.46044		0.469746	-1.23463	1.19306	-1.3933		-0.153793	-0.286149	-0.023973	-0.300995
-0.397692	-1.39796	0.214987	1.70363		-0.725112	0.894042	0.225911	1.4775		-0.0323405	-0.351173	-0.0349154	-1.02421		-0.674887	-0.73183	-0.617945	2.08681		-1.11669	1.23298	0.92697	-1.60789		-0.283835	-0.184998	-0.237759	-0.305677
-0.845658	-0.340117	-0.331151	1.02036		-0.815633	1.0936	0.841528	1.76534		-0.214008	-0.208907	-1.47446	-0.99253		-0.646416	0.264657	-0.73183	1.23267		0.753185	-1.53228	1.23298	-1.56422		-0.29492	-0.278551	1.56637	-0.301883
-0.682402	-0.0561764	-1.07915	0.66829		-0.268723	0.942301	0.408571	1.41667		-0.432312	0.0826356	-1.07107	-0.734253		-0.589474	-0.418648	-0.674887	1.14726		-0.420527	-1.14579	1.14643	-1.52928		-0.284518	-0.29796	-0.302524	-0.306694
-1.32818	0.00942816	-1.16748	-0.865527		-1.33623	0.870651	0.303534	1.62357		-0.414256	-0.0878144	2.7479	-1.19027		-0.73183	0.036889	-0.73183	2.62776		1.23298	0.0571524	1.23298	-1.67869		-0.0338722	-0.289463	0.0743781	-0.315499
-0.0819185	-1.05866	2.03911	-1.27547		-1.12393	0.704202	-0.984156	1.3582		-1.28547	-0.358039	-0.560061	-1.17417		-0.589474	-0.73183	-0.646416	2.62776		0.955871	1.23298	1.21531	-1.31092		-0.297225	-0.286895	0.636712	-0.316
1.68484	-0.507736	-1.58296	-0.158637		-0.0965493	0.741295	-0.53866	0.603853		0.609295	-0.0158439	3.56773	-0.697002		-0.73183	-0.105466	-0.73183	2.62776		1.23298	-0.382231	1.23298	-1.49585		0.525279	-0.298186	0.432261	-0.31251
-0.162841	-0.984416	-1.31472	-0.977237		-0.0320443	1.16074	1.6142	1.52814		-0.318962	-0.446925	-1.01363	-0.970176		-0.674887	-0.617945	-0.447119	2.62776		1.14097	-0.174995	0.337674	-1.56099		-0.15841	-0.278784	-0.293813	-0.316102
-0.065755	-0.291678	-0.757608	-0.387979		-0.567985	0.939355	-0.811778	1.23417		0.232398	-0.111914	3.61976	-0.38006		-0.703359	0.350071	-0.73183	2.62776		1.21916	-1.27463	1.23298	-1.09648		-0.211948	-0.258519	-0.14038	-0.310967
1.28015	0.336546	-0.264518	0.786536		-2.29399	1.54101	-0.972528	0.807283		-1.25345	-0.981934	-0.449413	0.0706346		1.06185	-0.0485242	-0.646416	2.59928		-1.66615	0.201326	1.21501	-1.41404		-0.285151	-0.171885	0.47425	-0.307496
0.563057	-0.279484	-0.747729	-0.477021		-2.99403	0.546366	0.0951321	1.15138		-0.542746	-0.522412	0.063978	-0.570114		0.407013	-0.73183	-0.73183	2.71317		-0.939228	1.23298	1.23298	-1.49722		-0.29481	-0.222636	-0.278181	-0.312925
0.796478	-1.00133	-1.12199	-0.766573		-0.635701	0.570134	-1.86675	0.87012		0.715533	-0.924899	-1.40196	-0.619866		1.74515	0.293128	-0.646416	2.71317		-0.354791	-1.40574	0.920211	-1.51636		-0.197783	-0.300404	-0.271728	-0.314627
-0.781129	-0.575643	-0.529805	-1.25681		0.596665	1.2621	-1.42529	1.18327		-0.261399	-0.94877	0.173354	-0.90895		-0.418648	-0.0200531	-0.703359	2.71317		-0.911205	-1.4665	1.21567	-1.46607		-0.293402	-0.290714	2.37613	-0.314329
0.271253	-0.279621	0.254436	-1.25715		-0.524383	1.04565	-1.51611	1.34666		-0.113467	-0.847849	0.552509	-0.881244		-0.418648	-0.333235	-0.646416	2.71317		-0.920811	-1.50441	1.2138	-1.39518		-0.273742	-0.285749	0.71444	-0.313707
-0.108359	-0.483619	-0.550049	-0.670293		-0.110046	0.78267	1.37003	1.11871		-0.613873	0.121834	-0.813224	-0.457879		-0.276293	-0.561003	-0.190879	2.71317		-0.638601	0.170228	0.614199	-1.2612		-0.297312	-0.292316	-0.247557	-0.309604
0.190437	-0.2539	-0.800256	-1.06897		-1.19879	0.499602	-1.52919	0.986365		-0.102877	-0.685526	0.907283	0.0128553		2.39999	-0.674887	-0.674887	2.71317		-1.678	-1.09622	1.12947	-1.25998		-0.266937	-0.275815	0.720763	-0.311544
-0.3076	0.310093	0.206425	-1.07231		0.194258	0.495987	-0.90362	1.19898		-0.431522	-0.473182	-0.478146	-0.798756		-0.0200531	0.207715	-0.47559	2.71317		-1.65907	-0.702695	0.541378	-1.5485		-0.210972	-0.287192	-0.138325	-0.3111
0.219244	-1.00144	-0.292347	-0.617862		-2.58618	-0.106215	-0.655141	0.814189		-1.15582	-0.843884	-0.123474	0.695131		-0.589474	-0.247822	-0.447119	2.71317		-1.17212	-1.13298	1.18705	-1.13595		-0.269486	-0.307071	-0.0880121	-0.308776
-0.589084	-0.330058	-0.906184	0.100485		-0.277698	1.21628	-1.52493	0.47017		0.45261	-0.516819	-0.949391	-0.596119		-0.247822	0.150773	-0.73183	2.65623		-0.982202	-1.65732	1.23298	-1.4632		-0.220341	-0.291216	-0.12412	-0.311679
0.256869	-0.785393	-0.260366	0.0409064		-1.07001	0.955368	0.0730601	1.30047		0.23889	-0.456624	1.91327	-0.70801		-0.190879	-0.532532	-0.703359	2.54234		0.0433265	-1.2335	0.481522	-1.48729		-0.273898	-0.28663	0.587083	-0.311672
-1.50665	-0.0175031	-0.518995	-0.973048		-1.22296	0.700736	-1.1556	1.4023		-0.762123	-0.0160478	1.33223	0.242754		-0.73183	-0.617945	-0.617945	2.77011		1.23298	0.241604	1.172	-1.6237		-0.242858	-0.23306	0.347749	-0.309211
-0.122875	-0.332099	-0.318573	-1.08853		-0.263268	1.28784	0.217244	1.5557		-0.132789	-0.95067	-0.957994	-1.0006		0.805608	-0.532532	-0.589474	2.77011		-0.475501	-1.10011	0.947451	-1.41011		-0.276204	-0.263055	-0.217658	-0.31529
0.0353667	-0.31411	-0.480821	-0.673431		-0.645885	1.97323	-1.58048	0.463227		-0.323499	-1.5029	-0.913593	-0.21384		1.0049	-0.73183	-0.646416	2.77011		-1.56509	1.23298	1.22547	-1.60925		-0.286514	-0.287645	-0.234876	-0.314578
-0.0536962	-0.239096	-0.780098	-1.24679		-0.373521	0.323902	-0.812737	1.16619		-0.105194	-1.15983	-1.0822	-0.836349		-0.504061	-0.73183	-0.646416	2.77011		-1.27559	1.23298	1.22278	-1.31946		-0.263396	-0.275281	-0.274115	-0.315629
0.488914	-0.767823	-0.874712	-0.756351		-1.86885	1.13264	-1.21089	1.37353		-0.680212	-0.988634	-0.834779	-0.79152		-0.418648	-0.674887	-0.703359	1.0049		-1.37519	1.23198	-1.45932	-0.453761		-0.254087	-0.275124	-0.291259	-0.311438
4.23734	-0.184622	-1.63001	-1.24458		0.385052	1.1541	0.860841	1.00656		0.685394	-1.07224	0.313982	-0.807025		-0.73183	-0.561003	-0.73183	2.77011		1.23298	-0.745658	1.23298	-1.39495		2.10534	-0.290837	0.849052	-0.308307
0.908756	-0.381962	-0.127342	-1.06156		-0.65686	0.244368	-1.75917	1.61064		0.270213	0.487616	0.101962	-0.799543		-0.703359	-0.646416	0.407013	2.77011		1.01514	-1.55677	1.03252	-1.5007		-0.162114	-0.282784	-0.187259	-0.309198
0.355353	-1.074	-1.35894	0.0766036		-0.974582	0.158752	-1.03618	0.298439		-0.172675	-0.469549	-0.634141	0.268025		-0.219351	0.720194	-0.73183	2.00139		-1.44678	-1.61748	1.23298	-0.287314		-0.272907	-0.313858	-0.243997	-0.301408
-0.0769363	-0.879783	-0.710085	-0.453405		-0.783728	0.773898	-0.638354	1.41061		1.33589	0.239191	0.134476	-0.813033		-0.646416	-0.646416	-0.703359	1.85904		1.16503	-1.29594	1.21596	-0.951233		-0.15861	-0.283716	0.475293	-0.31361
-0.625351	-0.840193	0.223192	-0.606883		0.0153653	1.268	0.0980732	0.963259		1.0415	0.633014	2.27627	-0.183323		-0.532532	-0.418648	-0.674887	2.74164		1.11767	-0.631266	1.22932	-1.02232		-0.124854	-0.268832	2.03138	-0.311313
-0.0521499	-0.378028	-0.557255	-0.0240681		-0.950262	0.986497	0.0221483	0.435177		1.29611	-0.0393345	-0.638449	-0.612238		-0.390177	-0.617945	-0.532532	2.77011		-0.126226	-0.521899	-1.08544	-1.1054		-0.0888172	-0.287776	-0.26348	-0.310346
1.40658	-1.14575	1.28815	-0.0869423		-0.598794	0.58713	0.560835	1.76389		0.454881	-0.764112	-0.0761146	-1.14586		-0.390177	-0.646416	-0.646416	2.91247		-0.806912	-0.838505	1.15529	-0.867357		-0.214986	-0.28584	2.65	-0.304373
0.638252	-0.259766	-0.816613	-1.17359		-0.482171	0.997163	0.416205	1.43466		0.456552	-0.0602958	0.0156068	-0.673175		-0.646416	-0.418648	-0.703359	2.91247		1.20958	-1.19446	1.04363	-1.28543		0.261921	-0.287914	-0.271193	-0.308578
0.686766	-0.99241	-1.05513	-0.384726		0.207008	1.11939	0.032387	1.33906		0.769535	-0.279461	0.798134	-0.816452		-0.674887	-0.589474	-0.646416	2.74164		1.14056	-1.09172	1.21377	-0.851146		-0.214133	-0.294652	0.068713	-0.306616
0.321128	-0.925589	1.69265	-0.644308		-0.148895	0.613158	-0.302344	1.55869		-0.169953	-1.57935	1.49188	-0.854898		-0.447119	-0.703359	-0.703359	2.91247		-0.100445	1.13393	1.13335	-0.465481		-0.223208	-0.273675	5.82898	-0.303785
1.66679	0.0970242	-1.51467	-0.896382		-0.424609	1.08947	-0.237352	1.55914		0.268402	-0.64709	-1.71113	-0.968227		-0.589474	0.06536	-0.73183	2.91247		-0.27272	-1.15638	1.23298	-1.37458		-0.183245	-0.285624	-0.27915	-0.307925
-0.982275	-0.187343	-0.745582	-0.290404		-0.940308	-0.763534	-0.0586867	1.02821		0.940798	-1.35321	-0.911129	-0.0461451		-0.617945	-0.646416	-0.73183	2.85552		0.472304	-0.837455	1.23298	-1.01285		-0.255447	-0.242139	-0.276734	-0.305635
0.65503	-0.456564	-0.114095	0.398407		0.0527044	1.37652	0.883476	0.979217		0.157022	-1.0429	0.828037	0.0649985		-0.703359	-0.532532	-0.703359	2.91247		0.799107	-1.15844	0.0704637	-0.829091		-0.224976	-0.274182	-0.153673	-0.299235
-0.128781	-1.30463	2.47775	-0.372348		-1.21388	-0.17504	-1.6286	1.21918		-0.49057	-0.629546	1.10987	-0.0490263		-0.617945	-0.589474	-0.73183	1.88751		0.296008	0.0978568	1.23298	-0.604314		-0.259952	-0.286954	1.9227	-0.300258
0.806524	-0.612867	-0.848893	0.192553		-0.715197	-0.434066	-0.573132	1.36581		0.487473	-0.385117	0.192649	-0.798983		-0.447119	-0.190879	-0.646416	1.0049		-0.407174	-1.3062	1.13542	-0.668094		-0.196025	-0.29278	-0.150093	-0.296016
0.0531047	-1.19314	0.872842	0.28507		0.937882	1.3731	0.619937	0.585041		-0.163259	-0.491139	0.663754	0.0595052		0.834079	-0.73183	-0.646416	2.42846		-1.59478	1.23298	1.00225	-0.988005		-0.281378	-0.287245	-0.0469298	-0.308597
0.120834	-1.10885	-1.18802	-0.0672293		-2.10759	1.2984	-0.356219	1.10066		0.206848	-1.08895	-0.669503	-0.658318		-0.47559	0.0938311	-0.73183	1.71668		-1.10122	-1.55381	1.23298	-0.848743		-0.261249	-0.302964	-0.272718	-0.304534
2.55922	-0.17615	-1.16683	0.0829321		-0.144475	0.869282	-0.841933	1.3672		1.03692	-0.132508	-1.50652	-0.917546		0.122302	-0.247822	-0.674887	1.4035		-0.160592	-1.42748	0.322354	-1.06786		-0.267082	-0.256849	-0.30737	-0.298479
0.838671	-0.922877	-1.31702	-0.340577		-1.08805	0.95524	-1.35449	1.49257		1.79605	-1.4465	-0.853314	-0.95472		-0.390177	-0.73183	-0.674887	0.891021		0.663918	1.23298	1.07872	-1.17904		-0.0537555	0.58379	-0.236658	-0.312095
-0.242537	-0.488885	-0.291222			0.0746147	0.802709	-0.471824			0.180565	-0.185918	0.684171			-0.276293	-0.561003	-0.247822			0.261509	1.02097	1.20094			-0.217536	-0.102587	-0.0503366
-0.569186	-0.447139	2.41893			-1.16535	1.66993	-1.50254			0.339162	-1.25393	0.58804			-0.73183	-0.646416	-0.703359			1.23298	-1.19728	1.23124			-0.201914	-0.292669	2.71388
0.24586	-0.702745	-0.232148			0.355714	0.37913	-0.365127			1.39895	-0.0169934	0.553287			-0.0200531	-0.646416	-0.504061			0.200526	-1.54741	-0.206205			-0.263632	-0.24918	-0.205359
0.150332	0.593983	-0.853559			0.605487	0.536052	-0.305347			0.0309937	-0.240791	-1.19818			-0.589474	-0.361706	-0.646416			-1.1987	-0.611178	1.12583			-0.233827	-0.302705	-0.290132
1.70556	-0.135046	-0.301581			-0.981497	1.13368	-0.266052			1.36391	0.0649705	0.501833			-0.47559	0.293128	-0.703359			0.877001	-1.43201	1.06959			-0.184719	-0.286821	7.08354
-1.23266	0.290317	-0.0698612			-0.774629	0.361053	-0.345468			4.48343	0.675863	-0.473335			-0.73183	-0.703359	-0.589474			1.23298	1.12776	1.1629			-0.164326	-0.165053	-0.248277
-0.176019	1.62676	-0.259988			0.345285	0.661622	0.283617			-0.54603	-0.103737	1.70887			-0.617945	-0.703359	-0.617945			-1.38999	1.06389	1.21796			-0.293305	-0.0556645	-0.160269
2.60855	-1.09384	1.09844			0.710497	0.982429	-0.00764497			0.571638	0.42675	0.479036			-0.646416	-0.703359	-0.617945			0.977874	0.827226	1.23133			-0.0198694	-0.297756	0.775227
-0.445036	-0.297384	-1.24303			-2.86898	-0.176134	0.333962			-1.3556	-1.04106	-0.176555			-0.646416	-0.219351	-0.646416			-0.295655	-0.953992	0.832594			-0.214243	-0.282368	-0.276793
-1.02669	2.97853	0.853945			0.414471	1.69023	0.191434			0.405931	-1.1177	1.12958			-0.418648	-0.73183	-0.703359			-0.00570404	1.23298	1.23281			-0.289315	0.209775	2.83968
-0.904357	-0.643007	-0.424243			-1.21072	0.90683	-1.04782			-0.193358	-0.889565	-0.106964			3.31106	-0.617945	-0.561003			-1.62423	-0.92614	-0.777181			-0.292591	-0.307203	-0.175429
1.15661	-0.318945	0.346877			0.372921	0.559247	0.043399			0.674094	-0.271368	0.4001			-0.617945	-0.447119	-0.617945			0.665168	0.734968	1.16128			-0.2622	-0.247077	0.110923
-0.710059	-1.0632	-0.547783			-1.6468	1.20441	-0.61264			-0.955006	-0.723754	-0.270537			0.150773	-0.504061	-0.73183			-1.09093	0.761499	1.23298			-0.291993	-0.297485	0.191284
-0.625717	-1.2726	-0.891497			-0.384668	1.43754	-0.442366			-0.261601	-1.12494	-0.126726			0.549368	-0.703359	-0.617945			-1.30182	1.22612	1.18565			-0.289955	-0.258309	-0.162019
-0.671726	-1.1164	1.25451			0.285924	1.42569	0.123332			0.503491	0.0844308	0.806979			-0.390177	-0.73183	-0.674887			0.181621	1.23298	0.387746			-0.279107	-0.268794	0.582925
0.562578	-1.20177	-0.233692			-1.68382	-0.0684103	0.268878			-0.272147	0.328297	-0.0272781			0.549368	-0.73183	-0.447119			-1.23754	1.23298	1.14627			-0.288659	-0.189535	0.345408
-0.111339	0.10645	0.00225879			-1.69547	0.612337	-0.320678			-0.0383495	-0.523896	0.931641			-0.190879	-0.589474	-0.532532			-0.559892	-0.584956	1.13648			-0.285724	-0.260462	0.185638
0.427956	0.0976648	0.0506961			-0.654876	0.903275	1.12185			0.267819	0.138684	0.444381			3.31106	-0.646416	-0.703359			-1.45276	0.346003	1.02061			-0.3034	-0.273203	-0.00175728
0.342959	-0.638004	-0.646367			-0.289963	0.80478	-1.1862			1.14239	-0.646872	-0.963888			-0.617945	0.378542	-0.674887			0.773658	-0.877939	0.705293			-0.174526	-0.298349	-0.269818
1.03166	-0.513817	0.0821486			-1.79694	0.54123	-0.140528			-0.0537036	0.817876	0.570497			3.28259	-0.703359	-0.333235			-1.64715	0.640713	1.13148			-0.268408	-0.255483	0.246308
-0.646635	-1.15602	-1.23444			-0.225968	1.87764	1.13553			2.12902	-1.45579	-0.231782			-0.646416	-0.674887	1.09032			1.12919	0.390919	-1.2594			0.349242	-0.297304	-0.308696
0.494543	-0.70112	-0.567056			-1.34714	1.23374	0.226121			-0.966171	-0.837197	-0.870712			-0.674887	-0.0485242	-0.447119			0.765417	-1.57203	1.03421			-0.259151	-0.306036	-0.0285329
0.121987	-0.406003	-1.62839			0.24027	1.44512	-1.27117			2.05816	-0.918485	-1.5964			-0.73183	-0.304764	-0.73183			1.23298	-1.19541	1.23298			0.242029	-0.303224	-0.266774
1.18753	0.0154155	-0.899681			-0.326396	1.0701	0.771143			-0.0909664	-0.284596	-0.300805			0.407013	0.00841791	-0.190879			-1.04027	-0.348432	0.437562			-0.259973	-0.310599	-0.267862
0.488244	-0.505997	-0.139891			-0.490561	0.827189	-1.23926			1.72688	-0.278422	-0.594245			-0.532532	0.00841791	-0.703359			0.588515	-0.614528	1.20544			0.427747	-0.312338	-0.230939
-0.847698	-0.431779	0.177409			0.178463	-0.383695	-1.59876			1.63821	-0.649772	0.0979429			-0.561003	-0.504061	-0.703359			0.481651	-1.58289	1.10235			-0.229812	-0.312205	-0.0186961
0.218835	-0.9269	-0.3573			-0.815735	-0.191194	-0.653663			0.25185	-0.670249	-1.11211			1.68821	-0.561003	-0.589474			-0.548772	0.647345	1.19033			-0.247927	-0.300866	-0.220254
0.204489	-1.03603	-1.51054			-1.07214	0.485099	0.705528			0.152383	-0.629023	-1.6332			-0.0769953	-0.589474	-0.73183			-0.0559139	0.65658	1.23298			-0.244718	-0.308401	-0.293202
0.717479	-0.160305	-0.363061			0.0428069	0.600733	-0.158474			1.9151	-0.36876	-0.80284			-0.674887	1.80209	-0.162408			1.05582	-0.777934	1.05504			0.0557559	-0.311619	-0.0549382
-1.22511	-0.788518	0.907829			-0.89089	-0.134137	-1.10439			-0.47398	-1.14843	-0.980474			-0.73183	-0.504061	-0.418648			1.23298	-1.15733	0.70801			-0.275801	-0.307228	-0.242562
1.03266	-0.842809	-0.676558			-0.248832	0.359409	-0.729967			1.95017	-0.499171	2.1436			-0.703359	0.748665	-0.105466			1.23103	-1.08871	0.369311			-0.232035	-0.311886	-0.294346
0.295718	-0.207426	-1.41327			-1.60525	1.58712	0.866141			-0.496015	-0.952275	-1.51832			1.85904	0.520897	-0.73183			-1.47952	-0.626984	1.23298			-0.281869	-0.312152	-0.317209
-0.65946	-0.818341	-1.38952			-1.09616	0.415321	-0.521531			-1.31028	-0.953511	-0.601982			-0.674887	-0.0769953	-0.703359			1.16734	-0.68894	1.15832			0.119807	-0.31273	0.104983
0.371293	-0.0792458	-1.08807			-1.02397	0.662349	0.591488			0.32575	-0.217392	1.88346			-0.190879	0.264657	-0.674887			0.0394266	-1.04027	1.16961			-0.258914	-0.307732	-0.241965
-0.0699319	-0.896187	-1.4904			0.327481	0.5509	-0.0697052			0.768499	-1.05761	-1.14731			-0.304764	-0.73183	-0.73183			0.183645	1.23298	1.23298			-0.244732	-0.320191	-0.168567
-0.0580727	-0.799867	-0.639071			-0.300589	1.67875	0.858134			1.65872	-1.18728	-0.0956227			-0.418648	-0.47559	-0.674887			-0.501253	-0.690816	1.22077			-0.20629	-0.306618	0.552709
1.32831	-0.0696552	-0.275654			-1.60773	-0.0578251	-1.0617			-0.532087	-0.409945	-0.565729			-0.504061	-0.561003	-0.532532			0.237401	0.268277	1.06896			-0.266244	-0.305519	-0.0509674
-1.09595	-0.644913	-0.628471			0.554645	1.15903	0.415255			1.2799	-0.909814	0.33136			-0.703359	0.492426	-0.561003			0.108524	-0.935819	0.874536			-0.22712	-0.309854	-0.150499
1.69339	-0.0879144	-1.35264			-0.170206	0.188683	-0.594395			1.20553	-0.744053	0.786011			2.20069	-0.390177	-0.703359			-1.0463	-0.653915	1.23298			-0.239858	-0.312162	2.14417
-0.0684371	-1.12866	0.37439			-0.536589	1.68922	-0.929876			-0.0852195	-1.28711	0.000704002			0.122302	-0.0769953	-0.73183			-0.422753	-1.03878	1.23298			-0.288605	-0.308846	8.02633
-0.86427	-0.167316	0.605383			-2.58325	0.608417	-1.15051			-0.945956	0.0931406	-1.24259			0.036889	-0.47559	-0.447119			-1.37717	-0.65543	-0.125247			-0.280364	-0.303097	-0.284479
4.27958	-0.438849	-0.722042			-2.29893	0.505111	-0.330775			-0.466736	-0.759299	-0.479759			0.407013	-0.0485242	-0.532532			-0.899879	-1.32685	0.92272			-0.28679	-0.311814	-0.294109
-1.02326	-1.12892	-0.839865			-2.1572	-0.615058	1.00546			1.09333	-0.429822	-0.280087			-0.532532	0.350071	-0.361706			1.06523	-1.09343	0.614725			-0.27779	-0.310216	-0.299991
0.73893	0.155658	-0.587797			0.394867	1.08166	0.2119			0.86437	-0.376222	0.369225			-0.617945	-0.418648	-0.73183			0.202318	-0.308978	1.23298			-0.266133	-0.299687	-0.188012
0.0102335	-1.3447	0.293932			-2.16673	1.2286	-0.362825			-0.725435	-1.11994	-0.194431			-0.646416	-0.561003	-0.418648			-1.7039	-0.653227	-0.110559			-0.278696	-0.307633	-0.299768
0.575513	-1.22168	-1.37014			0.254573	0.906903	0.559359			1.25639	-0.956768	-1.31748			-0.333235	-0.0769953	-0.73183			-0.261486	-0.668855	1.23298			-0.202809	-0.309528	-0.284929
-0.448328	-0.980937	-1.20004			-1.07588	0.635869	0.26562			0.0985109	-0.62606	-0.698648			-0.333235	-0.703359	-0.73183			0.292702	0.975888	1.23298			-0.191723	-0.280277	2.29957
-0.496123	-0.239492	-0.15931			-1.41203	0.17705	-0.766766			0.0216912	-0.952638	-1.50605			-0.418648	1.09032	-0.703359			-1.46325	-0.829379	1.23001			-0.279056	-0.313265	-0.119127
-0.932983	-0.675904	0.753438			-0.598595	0.7615	1.37047			-0.378546	-0.497471	-0.246065			-0.703359	0.891021	-0.304764			1.15968	-0.611028	0.521235			-0.256792	-0.311033	-0.298097
-0.698337	0.270904	-0.457169			-0.0667062	1.44999	0.620488			-1.64624	-1.05811	0.01389			-0.73183	0.378542	-0.276293			1.23298	-0.268532	-1.4409			-0.24783	-0.308104	-0.0844747
-0.180309	-0.388662	-0.841253			-1.01451	1.49276	-0.936929			-1.67955	-0.554278	-0.743274			-0.73183	1.28962	-0.447119			1.23298	-0.934001	0.819062			-0.264132	-0.30296	-0.297901
-1.12531	-0.529644	1.27027			1.17319	1.13454	-1.06223			0.0973906	-0.771202	-1.34701			0.350071	2.4854	-0.73183			-0.940892	-0.578671	1.23298			-0.27652	-0.314605	-0.00380626
-0.753996	-0.100476	-0.548774			-0.460413	1.59474	-0.361337			0.969194	-0.895264	-0.110017			-0.133937	0.150773	-0.504061			0.0194862	-0.578603	1.05563			-0.281028	-0.305703	0.720887
-0.719803	-0.648685	-0.681965			-1.04121	1.54247	-0.797459			0.0890973	-0.665144	-1.26095			-0.674887	-0.361706	-0.561003			1.18901	0.418336	0.287473			-0.196267	-0.271019	-0.305106
-0.267139	-0.497974	-0.645668			-0.000961919	1.53852	0.669487			1.10947	-1.1996	-0.275089			-0.190879	-0.73183	0.236186			-0.0470819	1.23298	-1.00227			-0.231283	-0.268594	-0.302535
-0.278817	-0.828615	0.325368			-0.584005	1.02287	-1.29494			0.577962	-0.400213	0.64112			-0.532532	-0.190879	-0.589474			0.902644	0.0766399	1.18111			-0.100501	-0.290411	1.08665
-0.233071	-0.311404	-0.473711			-0.889127	0.791027	0.105221			0.228471	-0.0908463	0.34996			-0.361706	0.06536	-0.73183			-1.02224	-0.11028	1.23298			-0.281401	-0.283508	-0.240089
0.043818	0.39629	1.8815			-1.4103	1.12671	0.267172			1.04919	-0.522976	-0.22268			-0.190879	0.122302	-0.219351			0.0533437	-0.39371	0.402554			-0.220142	-0.282939	-0.235945
-0.141511	0.176258	-0.626077			0.0595855	0.827952	-0.748496			-0.00460498	-0.0964667	-0.410973			-0.646416	0.350071	-0.674887			-1.35686	-0.206411	1.20492			-0.282065	-0.27986	-0.228762
0.248883	-0.222262	0.146933			-0.118431	0.819478	1.25223			1.30965	-0.213942	-0.909177			-0.276293	1.11879	-0.646416			-0.0508288	-0.757937	-0.82215			-0.122816	-0.286091	-0.279112
-0.78716	0.0725354	-1.34266			0.260793	1.6223	0.250548			0.444074	-0.875589	-0.454987			-0.304764	-0.674887	-0.703359			-0.343835	0.642727	0.564713			-0.278406	-0.0215698	-0.297787
-1.54471	-0.851796	-1.19111			0.0445043	1.31801	-0.498021			2.95693	-0.299486	-1.0558			-0.73183	0.350071	-0.703359			1.23298	-0.750632	1.2296			-0.220266	-0.310894	-0.291163
0.533634	-0.266035	-0.346589			-2.21003	1.39155	0.818748			-0.859904	-0.873503	-0.429311			1.46044	0.122302	-0.0200531			-1.08408	-1.11054	0.223831			-0.292011	-0.309348	-0.305676
-0.479168	-1.19842	-1.0689			-0.295937	1.15578	-0.596568			1.43126	-0.374813	0.0948055			-0.73183	-0.47559	-0.703359			1.23298	0.147911	1.22071			0.324209	-0.302014	0.260731
-0.0500179	-0.536962	0.685853			-0.513246	0.531153	-1.30864			0.491067	-0.24433	-0.606692			-0.276293	0.691723	0.634781			-0.927907	0.524429	-0.236175			-0.292134	-0.252897	-0.312688
1.58313	-0.678914	0.00202531			-2.7427	1.04952	0.347301			-0.552675	-0.454248	-1.07132			-0.447119	0.264657	-0.589474			0.983885	0.336227	1.2298			-0.250506	-0.288515	0.0211244
-0.420794	0.00347363	0.870298			-1.0288	0.732999	0.183235			-1.079	-0.359177	1.35833			-0.617945	0.264657	-0.447119			0.839696	-0.564833	1.10719			-0.306443	-0.298518	0.27848
-1.13642	-0.724576	-0.697828			-0.0607904	1.36661	-0.242802			-1.62744	-0.494444	1.00203			-0.73183	0.150773	-0.561003			1.23298	-0.792951	1.13079			-0.285274	-0.292656	-0.154375
-0.0217893	-0.735146	-0.293365			-1.81487	1.37213	-0.475952			-0.247553	-0.532874	-1.06534			0.492426	0.520897	-0.703359			-1.5261	-0.595161	1.21398			-0.295248	-0.304123	-0.271713
0.229416	1.09379	-0.673298			-1.26087	1.35793	1.48042			0.24263	-0.373683	-1.49831			1.11879	0.036889	-0.617945			-0.405507	-0.194917	1.14681			-0.28145	-0.295527	-0.287167
-1.13666	-0.107951	-0.141255			-1.36284	1.73597	0.242908			-0.822573	-1.46083	-0.504537			-0.674887	-0.73183	-0.674887			1.21855	1.23298	1.22827			-0.265078	-0.172933	2.33474
-0.0382427	-0.583835	0.96587			-0.0894776	0.902402	0.637985			0.443939	-0.677891	0.567358			0.00841791	0.3216	-0.73183			-1.16165	-1.02251	1.23298			-0.293916	-0.304515	1.82779
-0.754167	-0.850089	-0.484945			-2.06106	1.80329	-1.29797			0.293383	-0.99835	-1.05864			0.3216	-0.504061	-0.674887			0.299387	0.832944	1.22776			-0.259422	-0.156619	-0.0850001
-0.177332	-0.095972	-1.24269			-0.137439	1.458	-0.352695			-0.232445	-0.139353	-1.64962			0.520897	-0.561003	-0.73183			0.130935	1.1277	1.23298			-0.219724	-0.157546	-0.285053
2.24454	-0.239933	0.607001			-0.641099	1.5199	-0.632693			3.34737	-1.07264	-0.538563			-0.73183	0.179244	-0.589474			1.23298	0.458855	1.21808			-0.180894	-0.306709	0.698961
0.245835	-0.912766	-0.240658			-0.845292	0.473288	1.02162			2.30967	-0.598998	-1.27105			-0.47559	-0.589474	-0.703359			1.08334	0.953286	1.22902			-0.216957	-0.289855	0.608315
-1.12747	-1.10845	2.36083			-2.02321	1.22754	-0.48056			-0.990913	-0.976157	0.61432			-0.73183	-0.703359	-0.646416			1.23298	1.23284	1.22606			-0.306273	-0.133636	0.266699
-1.12583	-0.193375	-0.779758			-1.89461	1.11075	-0.141473			-0.655938	-0.49669	-1.32015			-0.219351	-0.532532	-0.73183			0.137676	0.0469704	1.23298			-0.289217	-0.221069	1.21568
1.68496	-0.564048	-0.35316			0.0192564	1.18267	-1.14591			1.43338	-0.392173	1.23163			-0.561003	-0.561003	-0.532532			-0.657976	-0.999693	0.490045			-0.18724	-0.236137	-0.0314576
0.386008	-0.107256	-0.363498			-1.80932	1.46325	-1.52188			0.461756	-0.858534	-1.31695			-0.703359	-0.0769953	-0.561003			1.22246	0.739921	0.592162			-0.0435211	-0.272036	-0.27781
0.296505	-0.568735	0.640468			-0.0881541	1.05435	-0.802097			1.06467	-0.715798	-0.101501			0.378542	-0.418648	-0.646416			-0.044482	0.605141	0.0874042			-0.189913	-0.254871	0.756857
1.3255	-0.308553	-1.23393			-1.29456	1.31511	0.0281692			0.424807	-0.451976	-1.03209			0.122302	-0.418648	-0.73183			-1.41447	0.507368	1.23298			-0.2659	-0.225215	-0.202521
1.40065	-0.715629	-1.54613			-1.32308	0.641711	-1.62159			0.815324	0.558108	-0.0837285			-0.561003	-0.589474	-0.73183			-1.5691	0.789157	1.23298			-0.195036	-0.274716	1.83182
-0.582691	-1.16397	-1.27629			0.928083	1.31596	1.51592			0.518491	-0.775471	-1.62996			-0.561003	-0.447119	-0.73183			0.636436	0.0233302	1.23298			-0.193662	-0.303187	-0.287012
0.219207	-1.14468	-0.645532			-1.30437	1.08743	-1.44135			0.615753	-0.0895525	-1.3525			0.06536	-0.418648	-0.73183			0.885059	-1.36686	1.23298			-0.120734	-0.310647	2.96279
1.24465	-0.586748	0.465561			-0.147869	0.365571	-0.0719256			0.844917	-0.253729	0.86254			-0.617945	-0.646416	-0.703359			0.575065	1.18759	1.06244			-0.149515	-0.130755	6.83103
-0.379321	-0.823676	-0.178917			-2.06313	1.30615	0.137317			-1.37383	-0.765877	0.143533			-0.589474	-0.674887	-0.674887			0.829903	0.830859	1.14551			-0.18766	-0.183691	0.423669
0.779967	0.312561	1.26649			-1.13777	1.05575	-0.611559			-0.61043	-0.341286	0.627406			-0.617945	-0.532532	-0.73183			-0.780737	1.08811	1.23298			-0.265327	-0.1117	0.251194
0.092989	-0.583612	-1.07652			-0.965601	1.38727	-0.116708			-0.90645	-0.250758	-0.0576137			0.150773	-0.47559	1.54586			-1.06828	-0.409354	-0.292255			-0.294599	-0.312175	-0.303686
-0.678885	-0.974915	0.532753			-1.2303	0.929398	-1.22138			-0.134904	-1.21233	-0.35974			-0.390177	0.350071	-0.703359			-0.386651	-0.982552	1.21844			-0.285716	-0.314474	0.728531
0.158864	-0.389707	-0.62242			-0.476456	1.07424	-2.21811			0.816322	-1.00724	-0.693557			0.0938311	0.435484	-0.703359			-0.978382	-1.37859	1.21437			-0.281608	-0.311061	0.615939
0.432572	-1.07277	-0.709595			-1.40125	0.27901	-1.66076			-0.459222	-1.19868	-0.211425			0.0938311	-0.504061	-0.617945			0.39916	-0.113406	1.2239			-0.274256	-0.310315	0.644109
0.24684	-0.962249	-0.369639			0.50365	1.67564	-0.124577			1.71952	-0.918381	3.21159			-0.247822	0.236186	-0.73183			-0.477933	0.686349	1.23298			-0.118264	-0.257747	0.147461
-0.955693	-0.433803	-0.186644			-0.746908	0.92977	-1.79213			-0.321608	-0.178877	-0.87866			-0.674887	-0.190879	-0.703359			-0.541207	0.270277	1.20787			-0.301131	-0.266938	0.24261
0.621448	-0.73725	-0.603824			-0.421825	0.535053	0.0165998			0.6715	-0.960042	1.49347			-0.361706	2.22916	-0.703359			-0.204838	-0.691025	1.22676			-0.135485	-0.313312	0.175371
0.508836	-0.248938	-0.0312955			-0.137423	0.544148	-1.33851			2.651	-0.778915	-0.937216			-0.703359	2.20069	-0.674887			0.133623	-1.2839	1.21194			-0.215661	-0.305668	-0.208252
-0.417315	-0.477434	-0.55582			-1.04343	0.818987	-0.480784			0.0417198	-0.404223	-0.737904			-0.190879	1.11879	-0.646416			-1.15053	-1.36485	1.23183			-0.298587	-0.310563	0.0251034
-0.900641	-1.01155	-1.53279			-0.27233	0.196288	-0.543825			-0.573677	-0.818878	-0.706821			-0.447119	-0.73183	-0.703359			-0.582415	1.23298	1.21848			-0.306004	-0.247171	-0.291894
0.163627	-0.343385	-0.378367			-1.79592	1.48808	-1.6569			-0.707354	-1.04691	-0.195165			-0.333235	-0.276293	-0.646416			0.381675	-0.323819	1.21478			-0.142211	-0.289708	2.95936
-0.216404	-0.483646	-0.270197			-0.76593	1.2729	1.66936			-0.554737	-0.567607	-1.01124			-0.390177	-0.333235	-0.646416			-0.156801	0.672162	1.20763			-0.283308	-0.263523	-0.164142
5.20936	0.151087	0.262102			-1.02701	0.648831	0.176872			4.63674	0.693106	0.817945			-0.73183	0.179244	-0.390177			1.23298	-0.690961	0.198824			0.732836	-0.299223	0.0772348
-0.901703	0.563487	-0.737774			-1.45905	0.843221	-0.731863			-0.138507	0.066591	-0.870178			-0.447119	0.264657	-0.73183			0.690279	-0.0516023	1.23298			-0.212672	-0.281632	0.706253
-0.949148	-0.849441	-1.24098			0.386349	1.3392	-1.31909			-0.433015	-0.977114	0.391773			-0.447119	1.4035	-0.73183			-0.583168	-0.531896	1.23298			-0.301748	-0.299657	0.867181
0.127484	-0.282084	-1.47792			-0.653131	1.35502	-0.460274			2.22335	-1.09868	-1.21122			-0.589474	-0.589474	-0.674887			1.00493	0.246434	1.22983			-0.141744	-0.300299	0.1092
-0.360036	0.36848	0.127444			-1.45151	0.65762	0.857155			-1.52305	-0.366825	-0.101944			-0.674887	1.26114	-0.674887			0.689679	-1.30011	1.23131			-0.26506	-0.3088	1.57132
0.213181	-0.275635	-1.08069			-0.477778	1.24365	1.19179			-0.543561	-0.374031	-0.356513			-0.703359	0.549368	0.264657			0.305914	-0.00187183	-1.55686			-0.285954	-0.28667	-0.305674
-0.712252	0.328297	-0.815037			-1.9472	-0.0245171	-1.08223			-0.919301	-0.28716	-0.125587			-0.617945	-0.561003	-0.674887			-0.113309	0.663803	1.20586			-0.277502	-0.163671	1.26621
2.04526	-0.661571	-1.17622			-1.12261	1.6756	-1.70778			-0.531664	-1.18257	-1.03442			-0.73183	0.60631	-0.73183			1.23298	0.392937	1.23298			-0.0619452	-0.285858	-0.165771
-0.265635	-0.61203	-1.36621			-1.00052	1.3678	1.30226			-0.755468	0.158523	-0.292257			-0.617945	-0.703359	-0.418648			-0.695746	1.05919	1.11856			-0.277639	-0.135001	-0.24685
0.431018	-0.95989	-0.687846			-0.148094	1.10335	0.560606			0.0472918	-0.950084	-0.952155			-0.646416	-0.703359	-0.646416			-1.33227	-0.25138	-1.00055			-0.24349	-0.310287	-0.279751
2.33482	-0.619453	0.0866553			-0.624835	1.42627	-0.320485			-0.229474	-1.14889	0.0162199			-0.646416	-0.0485242	-0.561003			0.824068	-0.317289	0.902018			-0.251483	-0.304446	1.20894
-0.147411	-0.678724	-1.56305			-1.00714	1.31644	-0.421292			3.73277	-0.680925	-0.66705			-0.674887	-0.105466	-0.73183			1.20947	-0.439405	1.23298			0.0270022	-0.312629	-0.182299
0.208551	0.623485	0.100915			-0.419545	1.49208	-0.989967			5.31537	-0.766897	0.31984			-0.73183	-0.133937	-0.73183			1.23298	-0.778601	1.23298			-0.100089	-0.300847	4.1033
-0.20548	0.137361	-1.23851			-1.02072	1.40852	-0.75059			0.834075	-1.08225	-1.04893			-0.674887	-0.418648	-0.703359			0.308928	1.02767	1.13251			-0.245819	-0.145393	-0.117813
-0.128336	-0.276641	-0.145569			-2.33196	1.67792	-1.48921			-1.29967	-1.06119	-0.15682			-0.674887	-0.73183	-0.532532			-0.553089	1.23298	1.19309			-0.298146	-0.155988	0.084504
-1.08451	-0.624271	-0.315808			-1.41963	0.82782	0.0884891			-0.633066	-0.541274	0.516276			-0.674887	-0.47559	0.634781			0.573301	-0.00932743	1.06679			-0.257522	-0.304019	-0.228136
0.0842193	-0.831678	-1.17659			-0.679379	1.37214	-1.03834			1.56126	-1.32318	-0.274368			-0.646416	-0.504061	-0.73183			0.770464	-0.393754	1.23298			-0.266552	-0.309562	3.19997
1.74949	-0.669491	-1.57354			-1.19673	1.42011	-1.15913			-0.462925	-0.669145	-1.2152			1.31809	-0.0200531	-0.703359			-0.689205	-0.525023	1.21813			-0.282924	-0.297741	-0.257604
-1.40119	0.27973	-0.924266			-1.95695	1.72687	-0.365382			-1.64965	-0.997852	-0.808511			-0.589474	-0.361706	-0.504061			0.736486	-0.0767278	0.629443			-0.228987	-0.308045	-0.255779
1.15227	-0.696363	-0.753118			-1.04188	1.33827	-0.986485			0.0978948	-0.807565	0.544206			-0.418648	1.31809	-0.73183			1.03516	-0.922034	1.23298			-0.0519386	-0.307035	-0.0514557
0.731002	-0.584424	-1.43445			0.431934	1.19007	-0.728828			-0.210141	-0.469095	2.04947			-0.361706	-0.447119	-0.73183			-1.22905	0.766452	1.23298			-0.130378	-0.262437	1.96081
0.588202	-0.533031	0.53837			0.493573	0.989216	0.406394			0.735964	-0.467352	0.195434			-0.504061	0.00841791	-0.589474			0.752588	-1.16796	0.924517			-0.244682	-0.300406	0.550635
1.84145	-0.694411	1.8138			0.534848	1.48721	-0.230445			0.536522	-1.02692	1.27786			-0.73183	0.777136	-0.703359			1.23298	-0.655741	1.21			0.0537183	-0.301164	2.04711
-0.724761	0.209123	-0.136176			0.183056	0.709019	-0.758933			0.591111	-0.381135	-0.299557			-0.304764	-0.105466	-0.617945			-0.731527	0.350918	1.15825			-0.235506	-0.303379	0.0442556
1.12504	-0.898411	-0.653164			1.21625	1.02051	-1.89002			0.278177	-0.372252	1.85424			-0.504061	0.577839	-0.674887			-0.877509	-0.102259	1.22714			-0.263195	-0.307919	0.477019
1.20148	-0.103441	0.0802657			-0.94214	0.669789	-0.888055			0.384659	0.150392	-0.0060867			-0.418648	0.3216	-0.589474			0.296549	-0.251807	1.21429			-0.175912	-0.301578	1.58122
-0.267624	-0.964492	-0.263796			-0.624411	1.28679	0.484955			-0.0667422	-0.644655	0.336527			-0.561003	0.976434	-0.418648			0.829326	-1.07714	-1.53128			0.0621749	-0.306126	-0.30396
-0.149748	-0.780739	-1.06876			0.0776299	0.447574	-2.04931			2.11289	-0.717995	-1.42754			-0.73183	-0.532532	-0.703359			1.23298	0.25858	1.20633			0.294821	-0.298096	-0.274621
0.133868	-0.31254	-1.12988			-1.2698	0.456328	-0.918545			-1.30129	0.0624535	1.56611			-0.73183	2.62776	-0.674887			1.23298	-1.55916	1.18534			-0.207024	-0.310525	0.0487333
-0.195391	-0.38769	1.11862			-0.00877558	1.35865	-0.290384			1.22051	-0.605321	0.32994			0.577839	1.28962	-0.674887			-0.834393	-0.719398	0.880015			-0.284897	-0.309208	-0.25302
-0.145174	0.118584	-1.51207			-0.0318572	1.38274	-1.03005			-1.12143	-1.70895	1.04663			-0.73183	-0.73183	-0.73183			1.23298	1.23298	1.23298			-0.109114	0.103373	0.32939
1.30841	-0.258635	0.279159			-0.161444	1.37777	-1.7091			1.61173	-0.0107261	-1.24094			-0.47559	-0.589474	-0.674887			-0.232857	0.835444	1.23234			-0.130433	-0.231369	2.31835
1.05526	-0.744779	-0.696706			-0.872441	1.45914	-0.725773			-0.611466	-0.450496	-1.17006			-0.617945	-0.361706	-0.646416			0.853881	-1.04488	1.14019			0.0435386	-0.250059	-0.219283
1.54529	-0.462529	-0.147423			0.107558	1.05276	0.812322			0.674261	0.039273	-1.39023			-0.617945	-0.219351	-0.73183			0.284779	0.855249	1.23298			-0.194816	-0.198961	1.93911
2.48115	-1.24774	-1.27526			-0.891444	1.10544	0.738527			-0.25665	-0.403624	-1.289			-0.276293	-0.589474	-0.703359			-1.59273	0.858922	0.346956			-0.249565	-0.271831	-0.278224
0.390379	0.672725	-0.604967			0.0523843	1.58986	0.291396			1.59109	-0.654903	0.175296			-0.703359	0.407013	-0.47559			0.885512	0.331401	0.876295			-0.0292811	-0.286072	1.12701
-0.494922	-0.211426	1.93629			-1.19477	0.850133	0.263612			-1.25897	-0.296923	0.426822			-0.276293	1.34656	-0.674887			-1.35517	-0.642295	0.976524			-0.249398	-0.296246	-0.181136
-0.996266	-0.463498	0.0334623			-1.31557	1.2701	-0.986081			-0.312455	-0.474887	0.7486			-0.674887	0.463955	-0.73183			-0.716983	0.16304	1.23298			-0.270458	-0.295187	3.07198
0.530121	-0.204327	1.04754			-0.546098	1.41367	0.220195			-0.169339	-0.742343	-0.954605			-0.333235	0.663252	-0.390177			-0.841417	-0.869195	0.973694			-0.285766	-0.304577	-0.250592
-1.03806	-0.300451	0.990326			-2.58183	1.39312	-0.307541			-1.19785	-0.58284	0.408725			-0.73183	-0.703359	-0.561003			1.23298	-0.370084	1.14038			0.46352	-0.213544	0.109046
1.12803	-0.23655	-1.24722			-0.978466	1.62457	-0.10293			2.42965	-1.0208	0.861067			0.663252	0.577839	-0.703359			-1.24566	-1.23278	1.2094			-0.232321	-0.311119	-0.018135
2.26606	-1.16523	-0.921885			-0.0728914	1.30339	-0.715882			3.32471	-0.567399	0.0227236			-0.73183	0.549368	0.919492			1.23298	-1.18602	-0.440705			-0.181445	-0.311148	-0.286276
0.784069	-1.39922	-1.4015			-1.77226	-0.629442	-1.39541			0.461714	-0.681442	-0.00329727			-0.674887	-0.674887	-0.47559			0.945725	0.855002	1.19364			-0.259254	-0.271166	-0.190634
1.49851	-0.74214	-0.146471			-0.278356	0.397406	0.557768			0.570605	-0.710703	-0.693429			-0.190879	0.520897	-0.447119			0.104268	-1.54514	1.02077			-0.173804	-0.309608	0.687718
-1.0025	-0.343834	-1.03569			0.318535	0.618243	-0.80879			-1.73045	-0.349477	-0.724424			-0.73183	0.407013	-0.674887			1.23298	-1.45763	1.22783			1.35169	-0.307833	-0.264309
-0.103321	-0.664761	-0.431341			-0.261942	1.29197	0.617488			0.0146219	-0.97805	0.899812			-0.703359	0.407013	-0.504061			-1.2486	-0.869616	0.901329			-0.27539	-0.312135	-0.121391
2.2597	0.124102	-1.35582			-0.48069	1.15639	-0.965619			1.05042	-0.123676	-0.79429			-0.617945	0.350071	-0.674887			0.972944	0.616984	1.19756			-0.253248	-0.300096	0.0958117
-0.930168	-0.668371	-1.46485			-2.3438	1.63127	0.555608			-0.832745	-0.931372	1.83775			-0.73183	-0.447119	-0.73183			1.23298	-0.944966	1.23298			-0.294981	-0.3076	-0.220381
3.27219	-1.22907	-0.419905			-1.47627	1.0145	-1.17838			-1.12096	-1.18051	0.179487			-0.73183	0.236186	-0.219351			1.23298	-0.919564	1.18056			0.0305673	-0.315882	-0.207938
0.507339	-0.590863	0.611783			0.0764117	1.49623	1.06009			1.36089	-0.725878	-0.599961			-0.617945	0.207715	-0.361706			-0.719601	-0.34203	0.986503			-0.255922	-0.293005	-0.249096
-0.406342	-0.328366	1.1018			-0.3392	1.28803	-0.493839			0.268759	-0.723813	-0.735093			-0.333235	0.150773	-0.703359			-1.65507	-0.163545	1.20229			-0.28352	-0.305883	2.70198
0.170984	-0.433547	-0.548669			-1.40969	1.40667	-0.559685			0.0454451	-1.01797	2.0485			-0.162408	0.122302	-0.703359			0.344286	-1.35916	1.04577			-0.281044	-0.309274	0.486062
1.1137	-0.63319	-0.835949			-0.633214	1.7249	-0.327973			0.340204	-1.14103	-1.00762			0.264657	0.0938311	1.85904			-0.353676	-1.19091	-1.47793			-0.201833	-0.288589	-0.310014
0.0588551	-1.16932	-1.39125			-0.0235253	1.28002	0.847036			1.7592	-1.08278	-0.863631			-0.674887	-0.0769953	-0.646416			1.18752	0.394034	0.272215			0.233133	-0.296552	-0.31134
0.651493	-0.662211	-0.196682			0.37215	1.29205	0.0514308			1.0017	-1.11415	0.353283			-0.561003	-0.304764	-0.674887			0.675676	-1.24541	1.23123			-0.238577	-0.302295	0.32697
0.749314	-0.0145371	0.815935			-0.0567015	1.19212	-0.0614455			1.29316	-0.48357	-1.05127			-0.617945	-0.361706	-0.73183			0.632557	-0.871948	1.23298			-0.0783056	-0.289618	10
0.289862	-0.150316	-1.47632			-0.897789	1.8032	0.361539			2.08705	-1.14477	2.04137			-0.73183	-0.561003	-0.73183			1.23298	-0.178815	1.23298			-0.250174	-0.274245	5.36078
-0.164625	1.07162	-0.407819			-1.12069	1.29906	-0.0723602			0.655089	0.174583	0.304964			-0.304764	-0.703359	0.236186			0.0680344	1.23194	0.573048			-0.246933	0.195447	-0.173524
3.59301	-0.83185	-0.305184			-1.14355	1.26382	-2.007			-1.13246	-1.37668	0.952054			-0.73183	-0.674887	-0.47559			1.23298	-0.36517	1.0998			2.57731	-0.289925	0.0831494
-0.5313	-0.512555	-0.149597			-0.00614959	1.25078	0.0258414			-0.033305	-0.91683	0.685744			-0.617945	0.748665	-0.0485242			-1.23231	-1.69579	-0.0523082			-0.266819	-0.309173	-0.297031
0.0242168	0.263675	0.179617			-1.53078	0.976127	-1.50975			-1.35823	-0.813965	-1.07367			-0.703359	1.26114	-0.674887			1.16	-1.30258	1.23272			-0.235913	-0.308849	2.73715
-1.59937	0.0234517	-0.701977			-1.04968	1.02793	-0.683564			1.766	-0.293707	-0.255528			-0.73183	1.51738	-0.646416			1.23298	-1.62557	1.20448			0.00694027	-0.313352	-0.170799
0.677481	-0.8321	-0.275802			0.0807457	1.10951	-1.01613			0.138196	-0.870373	-0.652716			-0.390177	1.68821	-0.133937			-1.5602	-1.18062	1.10027			-0.181169	-0.311926	-0.285096
-0.350068	-1.08538	-0.785091			-0.0580899	0.860153	-0.688905			-0.17182	-0.135847	-1.12638			1.65974	-0.247822	0.805608			-1.68616	-0.00374823	0.3667			-0.282764	-0.287071	-0.298412
-0.393714	-0.224916	-1.31523			-0.593158	0.686225	-0.446989			-0.533352	0.0823796	-1.73029			-0.674887	0.264657	-0.73183			-0.59959	-1.20258	1.23298			-0.300288	-0.308144	-0.265813
0.865466	-0.714196	3.87282			-0.11831	1.75471	0.20482			0.786663	-1.09498	-0.347113			-0.133937	1.28962	-0.703359			0.0558436	-0.794998	1.23276			-0.201848	-0.314847	4.01372
0.612787	-0.835193	0.353164			-0.677942	1.36833	0.927346			1.12352	-0.748738	1.10996			0.378542	-0.219351	-0.73183			-0.64755	-1.51152	1.23298			-0.272635	-0.302939	9.52733
0.827331	-0.189776	-1.52825			-0.41215	1.69521	-0.80751			0.909742	-1.20028	0.99045			-0.47559	0.179244	-0.73183			0.278279	-0.24296	1.23298			-0.247205	-0.300961	-0.135694
0.850905	-0.737464	-0.215868			0.503203	0.81789	-1.03804			0.984257	-0.467285	-1.35131			-0.276293	2.74164	-0.73183			-1.48386	-1.37418	1.23298			-0.261501	-0.313597	6.77854
0.450074	-0.482732	-1.07029			0.427861	1.13159	-0.735261			0.730992	-0.532507	-0.967672			-0.0485242	1.28962	0.06536			-1.09278	-1.43096	-1.0698			-0.265217	-0.308746	-0.312606
-1.35969	-0.467927	-1.0294			0.0537769	0.402613	0.604155			-0.196752	-0.147369	-0.0965998			-0.589474	0.236186	-0.561003			0.423044	-1.23373	1.2315			-0.300538	-0.30672	1.19691
0.62065	-1.09365	-1.33916			-0.456502	-0.388438	-0.543607			0.92807	-0.827231	-0.568437			0.0938311	-0.646416	-0.73183			-0.0166036	-0.418086	1.23298			-0.0938898	-0.299981	-0.22372
-0.84682	-1.09221	-1.04173			-0.140725	1.80936	0.0914709			0.778014	-1.36277	0.771394			-0.73183	-0.390177	-0.703359			1.23298	-0.0373852	1.23287			-0.169798	-0.30497	-0.277412
2.51672	-0.124138	0.218691			-2.09496	0.561779	0.289138			0.856846	-0.332703	-0.348755			-0.617945	-0.133937	-0.589474			0.566924	0.920349	1.20939			-0.0842851	-0.232843	0.15004
0.906818	0.166226	-0.0303451			-0.294845	0.671596	0.0988769			1.07625	0.129688	0.745037			-0.504061	-0.162408	-0.674887			1.05598	0.650521	0.896303			-0.123357	-0.263548	3.15292
-1.10612	-0.617216	0.0129354			-1.1265	0.568533	-0.542613			-1.70133	-0.764901	-1.25837			-0.73183	1.51738	-0.674887			1.23298	-1.44048	1.20811			-0.313832	-0.312359	0.0892623
1.66375	-1.09751	-0.485905			0.80453	1.53211	0.754373			2.45133	-1.15633	-0.375477			-0.361706	1.94445	-0.589474			0.494704	-0.940033	1.22736			-0.246301	-0.302216	1.05091
0.525815	-0.416421	-1.5106			-0.532063	1.64392	1.27567			1.29528	-0.994618	-1.65936			-0.561003	1.0049	-0.73183			-1.35706	-0.0355206	1.23298			-0.152759	-0.301112	6.75213
1.20697	-0.904869	-1.56619			-0.233747	1.16507	-0.472923			2.03769	-0.574079	0.120251			0.122302	0.122302	-0.73183			-0.389316	0.705625	1.23298			-0.169626	-0.253517	0.956328
2.49469	-0.0123483	-0.255624			0.349702	1.34445	0.689214			1.73021	-0.493636	-0.59719			-0.674887	0.663252	-0.561003			0.70179	-0.904797	1.23066			1.05806	-0.253821	0.408093
2.14452	-0.624485	0.420718			-0.642702	1.50894	0.470933			0.79499	-0.827968	-0.216318			-0.304764	0.236186	-0.247822			0.447749	0.047341	1.03867			-0.206654	-0.250645	-0.23132
1.90216	-0.601871	1.4999			-1.22746	0.633272	-0.170014			1.0191	-0.486312	0.648905			0.86255	0.549368	-0.674887			-0.795486	-1.02967	1.22145			-0.173326	-0.310543	-0.133177
1.06606	-0.393453	0.689783			-0.535067	1.40593	0.886434			0.334908	-0.754198	-1.07823			-0.674887	0.407013	-0.703359			0.985653	-0.0506582	1.23241			-0.0239815	-0.283715	0.418162
1.39663	0.851338	-0.711909			-1.65324	1.36262	1.08236			1.21108	-1.13705	-0.436557			-0.276293	-0.674887	-0.703359			0.654553	1.03342	1.20488			-0.212446	-0.0164289	-0.248042
-0.234579	-1.0148	-1.48369			0.129572	1.10936	0.659332			0.00609704	-0.583686	0.666397			-0.133937	0.378542	-0.73183			0.455902	-1.25727	1.23298			-0.238022	-0.312551	9.70451
0.955666	-0.308552	-0.751534			0.48137	1.58011	0.966949			0.878293	-0.978189	-0.0300046			0.179244	0.264657	1.43197			-0.387796	-1.54059	-0.630816			-0.272803	-0.308952	-0.269671
-1.2888	-0.133591	-0.971247			0.685747	0.60816	0.691818			0.97381	-0.318109	-0.0925973			-0.674887	0.236186	-0.646416			0.9736	-1.14794	1.226			-0.276404	-0.308916	0.216313
-0.336256	-0.0491191	4.00452			-0.841322	1.13572	0.403252			0.230002	-0.815459	1.28396			-0.47559	-0.617945	-0.73183			-1.58924	0.0270153	1.23298			-0.281313	-0.280721	4.68614
-0.93983	-1.0861	-1.20189			-2.16523	1.12946	0.191118			-1.2545	-0.488776	-1.49404			-0.589474	0.122302	-0.646416			-1.00216	-0.167786	1.16242			-0.293219	-0.289326	0.108763
-0.862521	-1.18624	-1.10175			-1.54074	1.35103	-0.5812			-1.34716	-0.748809	-0.530511			-0.674887	0.036889	1.03338			0.250725	-0.472001	-0.443576			-0.293413	-0.311295	-0.304085
0.895493	-0.626384	0.863656			-0.434567	1.08567	-0.219759			0.0305159	-0.870486	0.976864			-0.646416	-0.0200531	-0.73183			-0.470786	-1.31145	1.23298			-0.232038	-0.312528	-0.251426
0.355364	-0.0152966	-1.62678			-0.432219	1.46045	0.520465			1.29225	-0.932765	0.176872			0.919492	-0.105466	-0.73183			-0.717062	-0.893023	1.23298			-0.216781	-0.313204	-0.137645
-0.131122	-0.0567691	0.911827			-0.0663049	1.13619	-0.0758778			2.75246	-0.365064	-0.248052			-0.47559	-0.190879	-0.561003			-0.624928	-0.719951	1.1634			-0.276805	-0.276619	-0.0491129
1.989	-0.141292	-0.252954			-0.387588	0.763323	-0.0239158			0.550775	-0.65922	-0.710671			-0.532532	-0.333235	-0.561003			-0.861833	-0.972244	1.0182			-0.284376	-0.305194	-0.242393
-0.203759	-0.68009	-0.981623			0.0898362	0.264317	0.744153			0.284506	-0.607023	-0.741888			-0.0769953	-0.589474	-0.589474			0.336004	-0.481607	0.776722			-0.234686	-0.304241	-0.27968
0.0782609	-1.19119	-0.920319			0.28175	1.46417	-1.33195			-0.156337	-0.349509	-1.38333			-0.162408	-0.674887	-0.674887			0.344918	0.156105	1.22842			-0.247662	-0.296377	-0.262223
-0.615506	-0.927548	0.782755			-1.20904	1.25294	1.02993			0.977793	-0.809518	-0.720215			-0.73183	2.6847	-0.646416			1.23298	-1.25087	1.22002			-0.311758	-0.307522	0.15882
-0.774583	-0.378033	-0.606486			-1.73308	0.394926	0.763023			-1.29985	-0.118775	-0.974885			-0.646416	2.6847	-0.47559			0.80366	-1.47322	0.341321			-0.133503	-0.306952	-0.300903
0.0386148	-0.703431	-1.34125			0.299286	0.822332	0.436912			0.889571	-0.29317	-1.27986			-0.0200531	1.34656	-0.703359			-1.49779	-1.36015	1.21236			-0.287177	-0.306124	-0.241789
-0.101496	-0.414352	-0.352496			-1.03222	0.703317	0.519953			-0.12812	0.605731	-0.461783			-0.333235	-0.247822	0.520897			0.420983	0.886998	-1.0693			-0.13858	-0.173074	-0.299959
3.77186	-0.66917	1.38863			0.350572	1.60326	0.388235			2.66057	-1.03071	0.119224			-0.703359	1.6028	-0.703359			-0.0440055	-0.887215	1.08212			-0.249704	-0.310777	-0.140088
0.925552	-1.21767	2.23404			0.269611	0.28375	0.724377			1.18168	-0.73557	-1.06702			-0.504061	1.46044	-0.73183			-0.227378	-0.951433	1.23298			-0.262258	-0.308515	3.72057
-0.849281	0.0575541	-0.00794424			-1.31157	0.763966	-0.443124			-0.0308178	-0.54359	-1.53113			-0.674887	0.00841791	-0.73183			-1.15695	-1.04684	1.23298			-0.272175	-0.288644	6.13755
0.667005	-0.0370744	0.347172			0.539528	1.00809	-0.331695			1.01375	-0.403667	0.170085			-0.703359	-0.646416	-0.674887			1.18746	0.765511	1.10284			-0.152768	-0.184647	0.531347
-0.200865	-0.396432	-1.05673			-1.06484	-0.593552	0.203657			-0.643147	-0.89661	-0.0696676			-0.646416	1.2042	-0.561003			-0.750029	-0.669247	1.08068			-0.287546	-0.309607	-0.297062
2.51628	0.183667	-0.113116			-0.249946	1.42174	0.38975			0.214312	-0.802514	-0.240758			-0.418648	-0.133937	-0.390177			0.665653	0.603276	1.00164			0.0883696	-0.28779	-0.141846
-0.79691	0.78617	0.435607			-0.898744	0.917446	0.225128			0.239512	-0.136065	0.574947			-0.276293	0.00841791	-0.504061			-1.01189	-0.533161	1.0372			-0.273322	-0.294044	0.985464
1.53982	0.219398	-1.13588			-1.16877	1.26817	0.355852			0.387559	-0.280371	1.63018			1.57433	-0.361706	-0.73183			-0.859825	0.903029	1.23298			-0.264409	-0.24394	-0.282977
1.07168	0.91184	0.202008			0.2995	0.763421	0.5387			0.048773	0.0858298	-1.40865			0.207715	-0.561003	-0.73183			-0.890288	0.98717	1.23298			-0.280537	-0.229972	6.40346
0.477732	0.509001	-0.312188			0.0938767	1.50663	-0.766389			0.239999	-0.978265	-0.851347			0.777136	-0.0769953	-0.703359			-1.23094	0.188992	1.2326			-0.289644	-0.300954	3.11821
0.867216	0.175267	-1.41595			0.171666	1.57072	-0.145979			0.304944	-1.02443	-1.39977			-0.674887	-0.361706	-0.703359			1.04511	-0.194029	1.23293			0.157715	-0.259395	-0.227215
3.83105	-0.763119	-0.718959			-0.37846	1.56224	0.276737			1.78339	-1.3099	-1.18127			-0.73183	-0.390177	-0.73183			1.23298	-0.187809	1.23298			0.847204	-0.275885	-0.220568
0.288459	-1.2978	0.35965			-0.000118174	1.27304	-1.09547			0.640663	-1.37583	-0.126183			-0.0769953	-0.646416	-0.532532			0.471407	-0.426994	1.21279			-0.235191	-0.301964	0.719042
0.719031	-0.379428	-0.741661			-2.31637	1.78156	1.21637			-0.714215	-1.16092	-1.05446			-0.190879	0.720194	-0.73183			0.376349	-1.34554	1.23298			-0.283713	-0.297237	7.34243
0.281355	-0.79546	-0.733302			-0.0309138	0.659576	0.085354			0.586758	-0.0819914	-0.468122			-0.589474	-0.646416	-0.73183			0.411801	0.0639904	1.23298			-0.205946	-0.279166	-0.0518417
0.0501939	-0.656398	-1.07529			-1.19516	1.29345	-1.02775			0.723586	-0.607149	-0.305208			-0.219351	1.37503	-0.561003			0.644724	-1.47568	0.961727			-0.122968	-0.294751	0.49945
1.24201	-0.198974	-1.13523			0.0827926	1.72679	0.229037			0.300774	-0.900076	-0.882343			1.65974	0.3216	-0.73183			-1.54355	-0.86186	1.23298			-0.277453	-0.293444	6.06548
-1.3642	-0.105624	1.1169			0.269957	1.54705	-0.86421			-1.71671	-0.903127	0.726014			-0.73183	0.577839	-0.646416			1.23298	-0.593297	1.00148			-0.160165	-0.29111	1.54702
0.227072	-0.79989	0.823497			-1.24137	1.59906	-0.301624			0.253484	-1.28468	-1.04777			-0.589474	0.435484	-0.73183			0.935296	-0.572294	1.23298			-0.0356236	-0.280584	8.00323
-0.0150076	-0.345699	0.155255			-2.38769	1.61243	0.109549			-1.13774	-1.09696	0.881634			-0.190879	1.31809	-0.73183			-1.47044	-0.643404	1.23298			-0.279091	-0.284472	1.27667
-0.44596	-0.570865	0.33621			1.1445	1.42412	0.341132			0.180134	-0.944447	0.529136			-0.304764	1.11879	-0.674887			0.592576	-1.28704	1.20044			-0.213085	-0.292737	0.628261
-0.762319	-0.25225	-0.699163			-0.444756	1.40032	-1.06877			-0.307189	-0.226676	1.26043			-0.447119	-0.674887	-0.674887			-1.01702	1.07404	1.19119			-0.255925	-0.109685	0.948823
1.32312	-0.68145	0.95			-0.345114	0.706783	0.0262193			0.862421	-0.689717	0.014974			-0.532532	1.71668	-0.73183			-0.430279	-1.60565	1.23298			-0.220915	-0.287742	0.479847
0.106025	-0.262972	-0.116716			-0.602425	1.50614	0.715435			0.0345391	-0.929375	-1.16622			-0.276293	0.179244	-0.646416			-0.443838	-0.806671	1.20664			-0.285162	-0.287032	2.42128
0.775888	0.0681721	1.92369			-1.36477	1.59882	0.589446			-0.256416	-0.752092	-1.59785			0.634781	-0.304764	-0.73183			-1.2217	-1.0028	1.23298			-0.254064	-0.261585	0.690351
1.80269	-0.373146	-0.107228			0.470345	1.42596	1.59175			0.413515	-0.624987	-1.01681			-0.561003	-0.532532	-0.674887			1.03437	1.01416	1.21369			-0.279125	-0.109749	1.46746
2.69747	-0.679527	-0.668741			-2.35112	1.12262	1.61297			2.4984	-0.206882	-0.881255			-0.504061	1.0049	-0.674887			-0.878333	-1.61301	1.18049			-0.242316	-0.288382	1.13767
-0.388282	0.267002	-1.0479			0.709474	1.52153	0.0530239			1.38495	-0.744956	-0.388965			-0.276293	0.805608	-0.73183			-1.02388	0.294658	1.23298			-0.202147	-0.231445	-0.0699807
-0.715693	-1.00071	-0.184908			-1.6452	1.36093	-0.691153			-0.820224	-0.715433	-0.550631			0.691723	0.748665	-0.674887			-1.5965	-1.5094	1.2311			-0.260719	-0.291496	0.972932
-0.398684	-0.286528	-0.620149			0.407501	1.75308	0.725434			0.626901	-1.08075	-0.545273			-0.646416	0.0938311	-0.73183			1.19698	-0.758002	1.23298			-0.292705	-0.248758	1.13152
0.409863	-0.475535	0.242617			-1.4964	-0.463404	0.0542399			0.706027	-0.697817	-1.10324			-0.589474	-0.333235	-0.73183			0.342192	-1.14341	1.23298			-0.222765	-0.291718	6.12346
-0.935005	-0.962228	-0.202587			0.662155	0.792065	1.01641			0.799038	-1.04733	0.576297			-0.73183	-0.447119	-0.73183			1.23298	-1.29298	1.23298			0.418253	-0.288928	1.12144
-0.0756001	-0.366701	1.02613			-0.91524	1.04274	-0.171967			0.414623	-1.2252	0.0228594			-0.73183	-0.589474	-0.73183			1.23298	-0.703363	1.23298			0.140663	-0.281753	10
0.409104	0.220606	0.0351088			-0.934421	0.6522	-0.298315			-0.689348	-0.969775	-0.946569			0.350071	-0.617945	-0.73183			-0.0680135	-0.819662	1.23298			-0.173665	-0.305102	6.48347
-0.376732	-0.371344	-0.607724			0.0434374	0.874323	1.58268			-0.908601	-1.55103	-1.34168			-0.390177	-0.73183	-0.73183			-1.39842	1.23298	1.23298			-0.285439	0.253068	1.27596
-1.47337	-0.903847	-0.284763			-0.919137	1.35527	0.540628			6.21573	-0.70986	-0.943253			-0.73183	2.65623	-0.73183			1.23298	-0.871145	1.23298			0.766339	-0.310734	0.76083
-0.622149	-0.794068	0.730362			0.0757058	1.54697	-0.254669			0.773238	-1.02698	0.866332			-0.674887	1.26114	-0.703359			1.13747	-1.19504	1.14738			-0.134395	-0.308895	7.93683
-0.727042	-0.595347	-1.30581			-1.50678	1.36181	-0.704317			-0.311259	-0.987327	-1.3621			-0.703359	1.80209	-0.73183			1.18447	-1.14229	1.23298			0.0669729	-0.310472	-0.149198
-0.103192	-0.540488	-0.661298			-0.874732	1.69212	1.13763			-0.0329251	-0.888835	0.0128767			-0.47559	-0.333235	-0.703359			1.14046	1.06306	0.96023			-0.0383867	-0.250602	-0.209588
2.15993	-0.713157	0.0877856			-0.501694	0.490401	0.152496			0.747803	-0.866615	-0.132452			-0.504061	0.777136	-0.73183			0.5907	-0.386075	1.23298			-0.188646	-0.305176	0.303921
0.369246	-0.858764	0.481914			0.731753	0.504982	0.597529			-0.0700162	-0.618367	0.58113			-0.190879	1.0049	-0.703359			-1.54691	-0.895868	-0.177445			-0.265222	-0.309438	5.50398
0.205204	-0.192226	-0.773899			-0.0620612	1.3652	0.171588			1.46079	-0.981713	0.482155			-0.219351	-0.0200531	-0.703359			-1.42176	-0.0567286	1.22126			-0.261351	-0.293266	0.45953
1.06349	0.0279711	0.533402			0.399516	1.5336	0.538164			1.0965	-1.1067	-0.590618			-0.589474	-0.561003	-0.219351			-0.34008	0.657206	-1.26426			-0.241878	-0.24351	-0.300805
-1.42378	-1.06437	-0.160519			-2.1307	0.704098	1.01823			-1.41146	0.546226	-0.666731			-0.73183	-0.133937	-0.47559			1.23298	0.166339	0.876889			-0.0772658	-0.309036	-0.236246
0.499456	-0.842137	-1.17602			0.339857	1.12108	1.53195			1.87769	-0.699966	-1.06565			-0.674887	0.264657	-0.703359			0.293226	-0.659056	1.2036			-0.286229	-0.289662	-0.0693326
-0.459945	-0.71329	0.747648			-0.729138	1.13701	-0.653336			2.19479	-0.217752	0.0250412			-0.532532	-0.162408	-0.703359			1.04594	-0.385331	1.23275			-0.117929	-0.280678	1.33673
-0.47347	-0.246925	-0.0978328			-0.259815	1.08061	-0.150454			1.70102	-0.0933058	0.308729			-0.390177	-0.190879	-0.617945			-1.43983	-0.353347	0.80693			-0.22487	-0.284091	-0.0971866
-0.606187	-0.649738	-0.0872948			0.134181	1.2897	0.4561			-0.211816	-0.85605	-0.40991			-0.333235	1.57433	-0.73183			-1.20392	-1.36435	1.23298			-0.299377	-0.310672	0.462395
2.0123	-0.99311	0.988054			-0.0948206	1.65638	-0.304546			1.57965	-1.17198	-0.187068			-0.703359	1.43197	-0.73183			1.06889	-1.38283	1.23298			0.298242	-0.309943	1.41676
3.9724	-1.16728	-1.39798			0.165443	1.45566	-0.583249			0.685942	-0.714042	-0.594154			-0.73183	1.06185	-0.73183			1.23298	-0.70916	1.23298			-0.292917	-0.310218	-0.249974
0.941656	-0.591064	0.468577			-1.30684	1.55939	0.46639			-0.92073	-0.661352	-0.0729897			-0.504061	-0.0485242	-0.105466			0.676161	-1.58714	0.556084			-0.231668	-0.285108	0.112813
-0.365395	-0.739842	0.452856			-0.0636711	1.45984	-0.208099			-1.07247	-0.82942	0.187307			-0.73183	0.891021	-0.703359			1.23298	-0.37704	1.21586			-0.274183	-0.284825	0.115395
-0.192881	-0.13621	-0.318533			0.481516	1.30016	-0.661783			1.12673	-0.450251	0.292978			0.150773	0.634781	-0.47559			-1.67565	-0.456784	0.261474			-0.268758	-0.293669	-0.276438
1.20903	-0.571114	-0.407929			0.690807	1.03243	0.298208			2.71843	-0.449999	2.2778			-0.703359	0.60631	-0.646416			1.21161	-0.456566	0.827941			-0.272229	-0.302229	-0.178767
0.453514	-0.618153	-0.331313			-1.45409	1.50803	-0.182096			1.10593	-0.850146	1.5343			-0.646416	0.407013	0.207715			0.255713	-0.806891	0.558151			-0.222385	-0.309662	-0.245268
-0.894098	-0.83879	0.177091			-2.30761	1.31124	-1.28542			-0.984028	-0.42959	-0.170102			-0.617945	-0.617945	-0.646416			-1.2599	0.275429	1.13575			-0.287758	-0.15371	-0.0161002
-1.11188	-0.494505	-1.20741			-0.62275	1.5932	0.55907			-0.771217	-0.903329	0.252803			-0.532532	0.150773	-0.73183			-0.528805	-0.345603	1.23298			-0.277188	-0.291458	3.39721
1.24991	-0.230596	0.682587			-1.51918	1.75697	-1.23848			1.54801	-1.08123	0.451701			-0.646416	0.122302	-0.674887			-1.27665	-0.736809	1.15646			-0.170171	-0.298729	0.460604
0.966869	-0.751745	-0.650497			-0.091342	1.43709	-1.383			0.990796	-0.893997	1.21921			-0.447119	0.122302	-0.504061			0.415171	-1.18214	1.21346			-0.237445	-0.263391	0.285491
-0.280001	0.368237	-0.545152			-0.612363	1.49539	-0.269219			1.23665	-0.897255	1.60013			-0.47559	0.122302	-0.73183			0.830932	-0.354276	1.23298			-0.10506	-0.290503	5.10586
-0.590914	-1.14713	-0.248153			0.722892	1.39951	-0.676259			2.56194	-0.0667697	-0.437528			-0.674887	0.06536	-0.504061			0.807868	0.549516	1.20715			-0.285889	-0.289011	-0.283322
3.06225	-0.691717	-0.0519283			0.27707	1.14641	0.888243			1.04139	0.00631365	-0.511828			-0.219351	-0.276293	-0.674887			0.451523	0.577212	0.865781			-0.188874	-0.267182	0.0375928
0.150442	-0.39372	0.425607			-0.14972	1.54266	1.36399			1.56128	-0.533549	-1.58569			0.891021	-0.390177	-0.73183			-1.62048	0.186556	1.23298			-0.228512	-0.199142	4.95563
2.42505	-0.112329	0.55921			-1.15243	1.54746	0.0365251			0.723785	-0.959234	0.400134			-0.561003	-0.418648	-0.589474			-0.525323	0.195915	1.1632			-0.23067	-0.274303	0.390321
1.36137	0.205944	-0.652984			-1.05468	0.755961	1.41897			0.222501	0.0288035	-0.616489			-0.47559	-0.617945	0.293128			0.772496	0.562551	0.495768			-0.191129	-0.251881	-0.139287
-0.78494	0.285255	1.30562			-1.65021	1.86816	1.62005			-1.36183	-1.57562	-0.038768			-0.703359	-0.674887	-0.73183			-0.0209741	1.19974	1.23298			-0.273617	-0.265549	2.49923
-0.198232	-1.03334	-0.807586			-0.718782	1.52954	0.726107			-0.0896493	-0.870041	-1.6638			0.3216	1.23267	-0.73183			-0.468384	-1.27594	1.23298			-0.276804	-0.30916	2.31672
0.680255	-0.736661	1.52681			-0.420497	1.33727	1.3946			0.604103	-1.00472	-1.69407			0.350071	-0.304764	-0.73183			-0.0624431	-1.6062	1.23298			-0.220418	-0.290965	2.06723
0.140509	-0.48571				-0.702629	1.31689				1.33565	-0.686002				-0.447119	-0.47559				-1.01928	-1.09454				-0.274178	-0.298509
1.63794	-0.48332				0.571161	1.00853				0.788591	-0.441403				1.0049	1.71668				-0.753023	-1.25866				-0.246326	-0.302173
2.34158	-1.25442				-0.431715	0.0458301				-0.642957	-0.568276				-0.73183	-0.0769953				1.23298	-0.324621				-0.0874816	-0.304846
0.286179	-0.5638				-0.0147502	0.999422				0.13997	-0.349287				-0.589474	0.976434				-1.08131	-1.18187				-0.285128	-0.306087
3.5986	-0.990228				-2.10616	-0.865082				1.96875	-0.154504				-0.703359	-0.418648				-1.50434	-0.507976				-0.0714295	-0.306299
-0.772839	-1.02864				0.667822	1.52008				0.998517	-0.830933				-0.47559	0.463955				-0.0626107	-0.59042				-0.270105	-0.303025
1.57014	-0.116357				-0.223755	1.01669				1.01759	-0.588278				0.463955	-0.0769953				-0.666388	-1.38968				-0.273704	-0.299227
-0.47329	-1.12983				-0.215377	0.537882				-0.116293	-1.40707				-0.674887	-0.646416				1.19414	-0.944019				0.195991	-0.304244
0.486502	-0.323353				-0.892498	0.851901				-0.450782	-0.940316				-0.703359	-0.674887				1.17487	-0.722536				-0.180877	-0.292685
2.72634	-0.680256				0.213737	1.80226				-0.734743	-1.21345				-0.703359	-0.589474				1.16496	-1.35307				0.3687	-0.298835
0.397619	-0.973989				0.15686	1.63572				2.22605	-0.871337				-0.674887	-0.190879				1.14298	-1.43764				0.0982093	-0.307826
0.405442	-0.792993				-1.69625	1.20992				-0.382249	-0.866574				0.350071	0.150773				-1.29977	-1.57074				-0.278875	-0.303359
0.387705	-0.854296				-0.0577842	0.272421				-0.417863	-0.762988				-0.73183	0.378542				1.23298	-1.62914				-0.252512	-0.305214
1.75951	-0.987054				-1.54288	1.69179				0.621264	-0.75376				-0.276293	1.03338				-0.121523	-1.37123				-0.195782	-0.295452
-0.0589832	-0.731701				0.687421	1.52961				0.140427	-1.21827				-0.674887	0.891021				-0.322424	-1.58793				-0.239919	-0.297229
0.628812	-0.465527				-0.71459	0.999785				-1.21614	0.29018				-0.73183	-0.47559				1.23298	-0.893509				-0.247008	-0.277122
5.02453	-0.374261				-0.565862	1.02714				1.8782	-0.817368				-0.703359	0.293128				1.15254	-1.18664				0.620802	-0.311554
-0.375979	0.690957				-0.930091	1.18469				0.696267	0.115645				-0.0769953	-0.532532				-1.3638	-0.169418				-0.279903	-0.21362
3.46967	-0.824654				-1.47625	0.849148				-1.58135	-0.599183				-0.73183	0.036889				1.23298	-0.91552				1.06248	-0.304265
-0.564815	-0.73525				-1.2829	1.57163				-0.246747	-0.963574				-0.162408	0.06536				-1.07944	-1.31215				-0.268748	-0.305025
-1.09964	-0.746285				-0.415151	0.941525				-0.690228	0.627588				-0.703359	-0.617945				1.2174	0.262706				-0.28129	-0.26991
-1.25823	-0.319517				-0.25547	0.60804				-1.3727	-0.882857				-0.703359	-0.504061				-0.15076	-1.20418				-0.293289	-0.304021
1.65406	-1.20469				0.917704	0.496074				2.81769	-0.38892				-0.73183	-0.674887				1.23298	1.20551				0.185224	-0.31216
1.46548	-0.318977				0.503218	0.586845				4.07022	0.0799637				-0.73183	-0.162408				1.23298	-0.347244				-0.209007	-0.29775
-1.54853	-1.56902				-1.61961	0.575531				-1.72323	-0.170558				-0.73183	-0.73183				1.23298	1.23298				-0.316171	-0.284763
-1.51676	-1.21152				0.385024	0.387069				-0.00253422	-1.1205				-0.703359	-0.589474				-0.644945	-0.481366				-0.28979	-0.29991
-0.0360355	-1.12759				0.443096	1.06375				0.582038	-1.2521				1.43197	-0.561003				-1.6238	0.346471				-0.264399	-0.302386
1.10341	-0.407475				-0.798748	1.00531				1.21547	-0.722865				1.37503	1.0049				-1.11231	-0.80195				-0.286721	-0.307367
-0.641259	-1.11079				-1.84371	0.606971				-0.524438	0.210046				0.947963	-0.333235				-1.34509	-0.862263				-0.285414	-0.300443
0.555202	-1.38928				-2.21099	-0.310126				-0.775746	-0.871386				-0.162408	0.919492				0.316425	-0.953257				-0.273326	-0.308375
0.662038	-1.02026				-1.12887	-0.231823				1.8394	0.362513				0.86255	-0.646416				-0.808518	0.938907				-0.28696	-0.300633
0.594133	-0.97716				-2.11334	1.38591				-0.621916	-0.602955				-0.105466	0.86255				-1.04253	-0.877856				-0.261076	-0.307555
0.634389	-0.61225				-1.02325	1.41392				0.416928	-1.0179				0.264657	0.834079				-1.43795	-0.937634				-0.272276	-0.311865
-0.900202	-0.720351				-0.922813	0.401927				0.392472	0.20353				-0.532532	-0.73183				0.147425	1.23298				-0.302121	-0.310274
-0.19663	-0.731263				-1.76418	1.35				-0.814065	-0.881491				-0.504061	0.407013				0.9037	-1.29261				-0.252734	-0.290874
-0.872784	-1.46236				0.602988	-0.47057				0.469474	0.696303				-0.361706	-0.73183				-0.753393	1.23298				-0.299782	-0.287601
-0.462812	-1.1081				0.169298	-0.394335				-0.0123467	-0.408668				0.378542	-0.447119				-0.661435	0.550328				-0.295892	-0.30426
0.216284	-0.848865				-1.25752	1.54707				1.18323	-0.966517				-0.418648	0.236186				0.629981	-1.02552				-0.205201	-0.300365
-0.0279161	-0.936554				-0.432696	0.436554				0.926456	-0.0590691				0.150773	-0.561003				-1.37392	0.879898				-0.208289	-0.280307
1.01833	-0.420987				-0.923915	1.30887				0.846651	-0.679018				-0.47559	-0.0769953				0.512068	0.878366				-0.0551654	-0.294255
-0.104124	-0.109836				0.616445	1.89115				2.65428	-1.40314				-0.617945	-0.333235				0.951725	0.811883				-0.0970851	-0.286894
0.658179	-0.0834715				0.353308	1.20612				0.147866	-0.750812				0.236186	-0.561003				-1.1886	1.0823				-0.288804	-0.110993
-0.263879	-0.366202				-0.21124	-0.356377				0.383255	0.302433				-0.0769953	-0.646416				-0.638563	-0.652191				-0.260383	-0.278642
0.0617779	-0.447689				-1.20235	1.28815				0.0967035	-0.70934				0.919492	-0.162408				-1.54145	-0.605164				-0.272829	-0.302954
2.86894	-0.496871				-1.34544	1.65961				0.224254	-1.12923				0.492426	1.54586				-1.29465	-1.52043				-0.0388155	-0.309278
-0.133706	-0.984516				-0.405824	1.35048				0.0679041	0.0702393				-0.304764	-0.162408				-0.94471	-1.20536				-0.28398	-0.308997
0.683436	-0.151952				-0.899141	1.63796				0.401916	-0.974118				0.748665	0.350071				-0.18485	-1.19564				-0.266717	-0.304698
-0.673596	-1.06199				-1.53235	1.51089				-0.740132	-0.744382				-0.532532	-0.133937				-0.460087	-1.439				-0.289792	-0.297095
-0.195415	-0.0350394				-2.44414	1.28885				-1.41243	-0.311306				-0.73183	-0.47559				1.23298	-0.966927				-0.21591	-0.308243
0.580175	-0.948137				-0.10915	0.648899				0.174071	-0.312722				-0.0200531	-0.133937				-1.34873	-1.22061				-0.272367	-0.304634
0.893298	-0.0692604				-0.449713	1.23138				2.86659	-0.923554				-0.646416	0.463955				1.17938	-1.10879				-0.2754	-0.308406
-0.783356	-1.11023				-1.47299	0.213015				-1.57308	-0.954478				-0.73183	-0.703359				1.23298	1.12115				-0.290573	-0.311612
0.389148	-1.14965				-1.23892	0.390554				-0.446901	0.60456				-0.703359	-0.674887				-0.810506	1.13822				-0.288385	-0.283648
0.862884	-0.275846				-0.520496	1.55503				0.61967	-0.901548				0.407013	0.150773				-1.04017	-1.1991				-0.248028	-0.302547
0.218799	-1.49141				-0.0224432	-0.939387				0.298149	-1.3408				-0.247822	-0.646416				0.0680314	-0.60904				-0.101537	-0.314368
1.17962	-1.01601				0.0888669	1.00301				1.00626	-0.333041				0.036889	0.463955				0.460996	-1.13301				-0.229511	-0.307419
1.05498	-0.620713				-0.0193534	0.64282				0.86571	0.294953				-0.133937	-0.504061				-0.124079	-0.3496				-0.235222	-0.284688
0.341026	-0.0585972				-0.00803193	1.4872				0.357209	-0.867352				1.57433	-0.447119				-1.30797	0.575586				-0.2526	-0.278303
0.388345	-1.05613				-0.593088	0.948555				0.938104	-0.326455				-0.617945	-0.219351				1.1825	-0.634736				-0.226264	-0.290764
0.371299	-1.24505				-1.14594	1.58064				1.28902	-1.20942				-0.361706	-0.589474				0.47334	0.568274				-0.258129	-0.300601
0.677349	-0.490237				-0.568197	1.34797				1.25716	-1.23608				0.207715	-0.617945				-0.995464	0.38264				-0.244534	-0.297287
0.898494	-0.281254				0.178611	1.31355				0.703423	-0.767654				-0.190879	1.26114				0.702472	-1.38608				-0.208368	-0.304778
2.37198	-0.76188				-0.860313	1.31455				0.241714	-0.485366				-0.73183	-0.162408				1.23298	-0.948233				-0.26283	-0.292325
0.746212	-0.267292				-0.364707	1.77895				0.922168	-1.28996				1.51738	1.0049				-1.62689	-0.91519				-0.2831	-0.306451
1.56091	-1.35283				-1.82277	1.31564				0.0977369	-0.0120538				-0.504061	-0.73183				0.0764076	1.23298				-0.274656	-0.307322
0.371726	0.428617				0.316464	1.14651				0.702049	0.368925				-0.504061	0.663252				0.789698	-1.5145				-0.169801	-0.305087
-0.293517	-1.01207				0.494773	0.261136				1.71845	-0.149763				-0.532532	-0.47559				0.489204	0.0367885				-0.164794	-0.302969
0.220215	-0.820966				-0.109451	1.60298				2.4939	-1.10663				-0.646416	0.720194				-0.519329	-1.39955				-0.0368706	-0.305371
0.0804135	-0.390034				0.725087	1.68193				0.673867	-0.967855				-0.532532	0.3216				0.0882689	-1.21433				-0.258631	-0.304074
-0.890766	-0.124307				-0.468708	0.587554				1.35456	0.0875484				-0.532532	-0.333235				0.225281	0.309522				-0.231632	-0.284066
-0.388532	0.109354				0.799885	0.914859				2.06325	-0.158384				-0.561003	-0.0200531				-0.268662	-1.33794				-0.274153	-0.299308
1.10334	-0.404244				-0.736054	1.84138				0.0923312	-1.47968				-0.674887	-0.703359				0.785301	1.22728				-0.283749	0.0981611
1.25135	0.505323				-0.786394	0.882636				2.92033	-0.00483887				-0.703359	-0.219351				1.23111	-1.12096				0.656363	-0.301172
0.985393	-0.901092				-1.46887	1.22255				1.17892	-1.27061				1.26114	-0.73183				-0.4373	1.23298				-0.267323	0.0497025
2.29286	-0.466638				-0.140901	-0.104572				0.889217	-0.475319				-0.73183	-0.532532				1.23298	0.258086				0.135355	-0.303458
0.697833	-0.386743				-2.12	-0.268097				-0.867339	-1.23632				-0.646416	-0.646416				0.863407	-0.721162				-0.252889	-0.291486
2.18625	-0.321058				0.169758	0.173975				2.14192	-0.374278				-0.0485242	-0.674887				-0.0590079	0.314031				-0.114682	-0.255327
-0.144999	-0.917081				-1.87473	-0.0104871				0.587387	-1.33533				-0.617945	-0.703359				0.411636	0.0518408				-0.266173	-0.313516
0.0357705	-1.14714				-1.0504	0.61579				-0.172433	-0.668831				0.0938311	-0.589474				-1.19992	0.0430912				-0.249856	-0.306639
-0.398511	-0.363973				-1.64548	1.71649				-0.769684	-1.18648				-0.589474	-0.589474				-1.11726	0.188492				-0.246161	-0.310255
0.877127	-0.627134				0.458089	1.73965				2.16134	-0.998882				-0.447119	0.407013				-1.34454	-0.950533				-0.281722	-0.312047
2.75787	-0.916254				-2.02232	0.224055				-1.74717	-1.21803				-0.73183	2.62776				1.23298	-1.18343				-0.226703	-0.318348
0.751904	-1.22855				-0.520721	1.01835				1.00299	-1.47328				-0.304764	-0.589474				0.0310887	-0.539352				-0.266991	-0.314093
0.046823	-0.481421				-0.695309	0.652126				0.270631	-1.17357				-0.589474	-0.133937				-0.163692	-0.0128479				-0.238479	-0.304968
0.896364	-0.860295				-0.6374	1.07181				-0.764957	-1.11871				-0.73183	-0.447119				1.23298	-1.3357				-0.20636	-0.31363
-0.736744	-0.702887				0.799027	1.24292				0.136225	-0.340986				0.264657	-0.304764				-1.61612	-0.901294				-0.281324	-0.31097
0.0375655	-0.467157				0.0343089	0.895318				2.44487	-0.218871				-0.674887	-0.361706				0.244472	-0.417315				-0.196093	-0.289015
0.307527	-1.2009				-0.431404	0.938171				-0.272767	-0.973495				-0.646416	-0.47559				1.20271	-1.04316				-0.125813	-0.310704
0.311785	-0.384791				0.537304	0.974921				0.1915	-0.37674				0.06536	-0.390177				-1.61679	-0.502568				-0.286379	-0.304412
0.529837	-1.16543				-0.527733	0.616246				1.13383	0.126315				0.293128	0.3216				-1.21109	-1.06416				-0.264638	-0.308939
-0.387281	-0.373373				-0.75834	0.613326				-0.417536	0.762736				-0.589474	-0.73183				0.815497	1.23298				-0.25995	-0.250273
0.0908025	-0.178592				0.0223403	1.46896				0.331009	-0.778032				-0.304764	0.891021				-1.35397	-1.59593				-0.277808	-0.305877
-0.160045	0.0724417				-1.08982	0.437016				0.471838	-1.31653				-0.333235	-0.73183				-0.372543	1.23298				-0.29872	0.740156
-0.191535	-1.15908				-2.07081	1.40742				-0.419708	-0.764408				-0.674887	-0.47559				-0.715845	-0.948433				-0.244608	-0.313374
0.853625	0.11993				-1.48491	1.17878				1.04193	-0.956933				-0.73183	-0.447119				1.23298	-0.915984				0.354695	-0.30739
-1.12386	-0.684577				-1.78441	1.02447				-0.929655	-1.11508				-0.73183	0.350071				1.23298	-1.24542				-0.256315	-0.310785
0.0314511	-1.05627				-2.19404	1.58762				-1.03101	-0.826754				-0.589474	-0.674887				-0.10813	1.21324				-0.173791	1.11519
1.03136	-0.520276				-0.668762	1.15249				-0.817164	0.0711218				-0.73183	0.06536				1.23298	-0.413486				1.49845	-0.309256
4.85888	-1.19031				0.377024	1.18196				-1.10712	-0.601412				-0.73183	-0.73183				1.23298	1.23298				-0.190819	-0.270639
-0.148057	-1.35574				-1.62898	0.950073				-0.945645	-0.243577				-0.105466	-0.73183				-0.993193	1.23298				-0.287508	-0.100413
0.729407	-0.402847				-0.66968	0.747276				0.0144305	-0.471224				-0.532532	-0.73183				0.428059	1.23298				-0.277958	-0.240292
-0.35675	-1.58895				-0.78781	1.40684				1.08463	-1.55048				-0.162408	-0.73183				0.678735	1.23298				-0.20802	-0.31551
-0.909215	-1.15988				-1.51202	1.58282				-0.57688	-1.2045				-0.617945	0.520897				-1.31057	-1.00244				-0.222919	-0.312027
0.594297	-1.47599				-0.912846	0.922574				-0.199456	-1.04697				-0.162408	-0.674887				-0.850331	0.176333				-0.255742	-0.313531
1.50905	-1.03584				-1.61322	1.20118				1.17602	-1.027				-0.361706	-0.561003				0.160119	-0.350285				-0.198936	-0.30988
-0.259903	-1.30062				-0.377694	0.896933				0.558687	-0.814644				-0.333235	-0.617945				0.200103	0.974315				-0.187236	-0.311402
0.0339701	-0.701197				-0.907918	0.494983				-0.662433	-0.221697				-0.276293	-0.304764				-0.940116	0.0358709				-0.273148	-0.2684
-0.484665	0.346405				0.201265	1.23016				1.57893	-0.700989				-0.418648	-0.190879				0.524126	0.369194				-0.252471	-0.278986
-0.10149	-1.24881				-0.0180379	1.07919				1.67958	-0.208213				-0.617945	-0.617945				0.950407	0.884933				0.108406	-0.292505
1.07874	-1.09505				0.371118	1.1899				1.14187	-0.772705				-0.447119	-0.674887				-0.382019	1.12421				-0.253845	-0.276907
-0.439127	-0.785198				0.647016	1.1806				0.499578	-0.564012				-0.361706	0.207715				-1.03289	-1.47903				-0.271329	-0.306129
-0.239909	-1.21201				-1.98433	1.78958				-0.850928	-1.38824				-0.418648	-0.703359				-0.991308	1.13945				-0.273634	-0.248474
0.683604	-0.443113				-0.941374	1.54986				-0.083092	-0.738096				-0.532532	-0.561003				0.359888	-1.02221				-0.198352	-0.307741
-0.938428	0.409312				-0.510544	0.936752				-0.983004	-0.374314				-0.646416	-0.73183				-1.6513	1.23298				-0.287892	0.385339
0.13093	-0.697819				-0.675681	1.50232				-1.25923	-1.01003				-0.703359	-0.73183				0.847737	1.23298				0.037641	0.829974
1.5888	-0.859235				-0.0638515	1.39307				-0.114783	-0.895237				1.09032	-0.47559				-1.48505	0.516917				-0.296814	-0.253737
2.2417	-0.964423				-0.393389	1.3636				2.40342	-1.14551				-0.276293	-0.304764				0.714295	0.285897				-0.0555945	-0.301248
0.567345	0.526993				-1.46465	1.1857				-0.0629138	-0.91874				2.71317	-0.589474				-1.49515	0.618878				-0.238112	-0.270328
-0.325527	-0.557406				0.655391	0.686101				-0.00313005	-0.10564				1.2042	-0.703359				-1.65383	1.2265				-0.281025	0.862403
-0.145062	0.970355				-1.07169	0.9688				-0.54707	-1.70367				3.02635	-0.703359				-1.67729	1.21818				-0.282662	0.489471
0.662233	0.0668491				-0.926709	0.875788				0.228264	-0.0280277				-0.561003	-0.561003				0.730751	1.21385				-0.151263	-0.270234
-0.888613	-0.272822				-0.906982	0.561005				-0.467356	0.211285				-0.361706	-0.703359				0.79701	1.19192				-0.263573	0.863645
0.889448	-0.167634				-1.12833	1.74399				-0.316051	-0.999965				-0.589474	-0.703359				0.767755	1.08247				-0.252907	-0.213546
1.65775	-1.07737				0.398516	0.760585				1.03928	-0.516921				0.891021	-0.646416				-0.737203	0.470299				-0.298005	-0.280128
1.45765	-0.550297				-0.296155	1.60433				0.908654	-0.965629				2.02986	-0.47559				-1.44056	0.0286005				-0.281649	-0.222365
-0.215765	-0.231574				0.0619372	1.41042				-0.062483	-0.72777				-0.333235	0.207715				-0.283899	-0.262668				-0.287276	-0.289017
-0.268793	-1.53401				0.0390374	1.89893				-0.0905926	-1.66148				-0.190879	-0.73183				-0.220725	1.23298				-0.280812	0.967307
0.153826	0.00477096				-1.03891	0.962934				0.533208	-0.692823				0.891021	-0.674887				-0.24418	-0.779213				-0.229521	-0.300079
1.49522	-0.866102				0.109455	1.48385				-1.28754	-0.753229				-0.73183	-0.617945				1.23298	1.21356				0.748629	0.281714
-0.0608206	-0.491543				0.648998	1.51714				-0.0193034	-0.677242				-0.703359	-0.589474				1.21958	-1.45203				-0.0676532	-0.286889
0.677608	-1.36893				-0.849995	1.24925				0.847569	-1.55233				2.45693	-0.674887				-1.5535	0.598782				-0.292608	-0.312855
-1.53173	-0.0566217				-0.256303	1.05818				-1.6695	-0.52919				-0.73183	0.691723				1.23298	0.578783				1.13897	-0.276297
-0.0335774	-0.364137				-0.5057	1.12914				1.49911	-0.201242				-0.304764	0.805608				-1.15201	-0.86376				-0.28325	-0.308134
1.66758	-0.761257				-1.26839	0.796076				-1.2274	0.61774				-0.73183	-0.73183				1.23298	1.23298				-0.160486	1.69589
1.50389	0.922779				-1.03642	1.3473				0.0123948	-1.17733				0.805608	-0.703359				-0.70361	-0.848146				-0.298054	0.0722611
-0.388547	0.414184				-0.362151	0.78933				-0.292405	0.520348				-0.0200531	-0.73183				-1.63576	1.23298				-0.268875	0.401201
0.501149	-0.752329				-1.2682	1.52938				-0.450003	-1.57852				-0.617945	-0.73183				0.347994	1.23298				-0.250352	0.0771045
-0.39282	-0.75745				0.655747	1.13931				-0.627621	-1.08876				-0.504061	-0.532532				-0.714907	1.03458				-0.284413	-0.251874
0.964814	-0.327337				-1.33075	1.35661				1.72962	-0.911794				-0.418648	-0.703359				-0.865063	0.825947				-0.268416	0.0104771
-0.906638	-1.05077				-0.665501	1.51731				0.470294	-1.45631				-0.561003	-0.703359				-0.104324	1.2234				-0.260498	1.53133
0.0602309	-0.620242				0.419996	1.08038				0.0389367	0.425656				-0.390177	-0.73183				0.628828	1.23298				-0.27556	0.160861
0.0918175	0.164986				0.223834	1.04095				-0.0745141	-0.484996				-0.219351	-0.504061				0.00410736	0.252774				-0.286774	-0.29639
-1.53979	-0.433041				-1.67197	1.2352				0.656484	-0.969263				-0.73183	-0.703359				1.23298	0.901773				-0.0943288	0.51095
-0.55891	-0.795704				0.0159185	0.858614				1.72933	1.49466				-0.646416	-0.73183				0.482875	1.23298				-0.220583	0.304578
-0.395984	-0.810098				0.789265	0.808929				0.24056	0.539412				0.06536	-0.73183				-1.33947	1.23298				-0.285118	0.118872
-0.153285	-1.201				-0.809325	1.23277				0.559165	0.690916				-0.0485242	-0.73183				-0.458134	1.23298				-0.289535	0.43887
-0.378649	-0.327472				-0.965981	0.88144				2.09599	-0.0952207				-0.703359	-0.333235				1.2322	-0.473669				0.220434	-0.195596
0.0846244	0.359877				-0.228351	0.514483				0.0146054	-0.180437				-0.276293	-0.73183				-0.661285	1.23298				-0.26129	0.0402709
-1.35503	-1.04307				0.70532	1.05412				-0.939577	-0.533351				-0.589474	-0.617945				-0.241736	0.892871				-0.289812	-0.228567
1.46168	-0.505258				0.272788	0.942524				0.820499	0.0704259				-0.73183	-0.561003				1.23298	0.731245				0.181101	-0.206843
-0.144134	-0.828522				-0.749262	1.43656				1.30737	-1.2193				-0.418648	-0.73183				0.433638	1.23298				-0.285691	0.578615
0.647182	-0.721881				-1.3951	1.12159				-0.747769	-1.04612				-0.0200531	0.00841791				-1.43629	-1.30558				-0.29445	-0.310417
0.543284	0.236324				-0.750292	0.940112				-0.191291	-0.0775109				0.036889	-0.447119				-0.159228	0.778375				-0.272352	-0.247337
-0.10639	-0.665517				-0.370488	1.40552				-1.2511	-0.573008				-0.73183	-0.646416				1.23298	1.23173				0.307143	0.0148046
0.90264	-0.918084				-0.0485156	1.29869				0.427877	-0.953533				-0.0769953	-0.0485242				-0.682967	-1.25808				-0.221961	-0.30999
-0.741229	-0.647153				-0.684115	0.574605				2.02093	-0.373127				-0.703359	-0.73183				1.22859	1.23298				-0.240951	0.470844
2.07861	-0.442321				-0.410155	1.08965				0.962447	-0.605138				-0.532532	-0.105466				0.76704	-0.0299325				0.106802	-0.24099
0.719153	-1.32298				0.203412	0.824343				0.243013	-0.973318				-0.73183	-0.133937				1.23298	-0.498312				0.60477	-0.311506
0.0419383	-0.48566				-0.356725	0.665763				0.589156	-0.741235				-0.703359	-0.532532				1.23239	0.694446				-0.141649	-0.210846
-0.588098	-1.08141				-0.232674	0.853151				0.42284	-0.724443				-0.219351	-0.190879				0.362014	-0.748038				-0.192943	-0.305249
-1.42719	1.06549				-0.953017	1.69911				0.315304	-0.246791				-0.73183	-0.73183				1.23298	1.23298				1.31021	0.406313
0.0500335	-1.10277				0.176532	0.966572				0.296322	-0.722072				0.520897	-0.247822				-0.821503	-0.658597				-0.288995	-0.301404
-0.00684097	-1.40072				-0.430051	-0.427682				0.146831	-1.14257				-0.73183	-0.674887				1.23298	-0.127758				0.0472341	-0.248188
0.684732	0.113936				0.474616	0.679993				1.29325	0.014478				-0.703359	-0.703359				1.12806	1.23298				-0.131882	-0.308002
-0.447863					-0.128877					0.401278					0.293128					-1.58873					-0.264131
0.622937					0.224047					0.604808					-0.162408					0.32891					-0.083355
-0.410465					0.0220731					0.480989					-0.390177					-0.602932					-0.269427
-0.423359					0.367407					-0.873275					0.0938311					-1.50013					-0.295439
0.400259					-1.1933					0.407342					0.036889					0.544581					-0.266981
2.82219					-0.811767					-1.57179					-0.73183					1.23298					0.409507
-0.628382					-0.638951					-0.88825					-0.532532					1.01438					-0.294591
-0.407715					0.161391					1.90816					-0.219351					0.708619					-0.275024
-0.875386					-0.710577					1.05439					-0.73183					1.23298					-0.0165904
1.36646					-0.26677					0.620122					-0.674887					0.846187					-0.245533
1.23736					0.102817					1.66706					-0.561003					-0.719836					-0.257513
0.632635					1.07209					0.450358					-0.532532					-0.878203					-0.159656
0.0139727					-1.1282					-0.652279					-0.504061					-0.521585					-0.20637
-0.934003					-0.967396					-0.590896					-0.561003					0.543081					-0.304713
-0.941366					-0.616098					-1.16437					-0.703359					0.879683					-0.300375
0.627904					0.147876					0.563848					2.45693					0.0923834					-0.272232
0.0242461					-1.24776					-0.953608					-0.418648					-1.6535					-0.287485
0.0670303					0.791086					-0.339253					-0.219351					-1.14847					-0.234245
-0.709121					-1.46406					-0.150339					-0.0200531					0.612796					-0.299228
-0.396338					0.0483471					2.57431					-0.247822					-0.231751					-0.276844
2.06125					-0.0381895					0.728668					2.00139					-1.24692					-0.277988
2.46014					0.146044					0.882116					3.02635					-0.204982					-0.233036
0.992837					-0.306472					0.683539					0.805608					0.515415					-0.123483
1.56814					0.538135					1.08727					1.34656					-1.05912					-0.234574
3.47679					-1.54019					0.955855					-0.105466					0.929487					-0.238172
1.02494					-0.659006					2.07663					3.93742					-0.56041					-0.25929
0.189345					-0.0644688					0.848182					0.207715					-1.23429					-0.27662
1.54416					0.144642					2.68332					-0.304764					0.418798					-0.233908
-0.557471					-1.01739					-1.29802					-0.674887					-0.796386					-0.296493
0.0269247					-0.288424					0.644732					-0.447119					1.17208					-0.033107
1.05821					-0.658549					-0.277996					-0.0769953					-1.668					-0.285276
0.531334					0.0635066					-0.0330809					-0.532532					-0.582529					-0.276407
0.585919					-0.135376					0.771622					3.68118					-1.54644					-0.253323
0.282354					-1.9305					-0.937972					-0.190879					-0.4348					-0.24286
0.631232					-0.408561					0.352544					-0.674887					1.23048					0.0943153
0.538786					-0.795732					0.219163					1.28962					-1.25945					-0.296558
0.86784					-0.520441					1.05455					0.122302					0.324683					-0.263562
0.540975					-1.12923					-0.446414					-0.73183					1.23298					-0.128786
-0.635328					-1.70077					-0.695844					-0.646416					0.922943					-0.256473
-0.884223					0.316692					1.54291					-0.617945					1.10216					-0.240049
-0.943687					-1.04643					0.391235					-0.73183					1.23298					-0.195045
-0.945159					-1.22847					0.0197981					-0.617945					-0.0911067					-0.270287
0.49294					-0.324745					0.523916					-0.617945					0.732159					0.0368815
0.178417					-0.759511					-0.653103					-0.247822					-1.21837					-0.295996
-0.123749					-1.30841					-0.130045					3.08329					-1.66622					-0.287613
0.495404					-0.637847					-0.774675					-0.304764					-1.28441					-0.297474
3.07267					-0.538734					-0.147261					-0.447119					0.882715					0.0962651
1.02387					-1.84758					0.060942					2.96941					-1.65412					-0.298013
-0.613912					0.25518					-0.184423					-0.333235					-0.794848					-0.237912
-0.940926					-1.60554					-1.10412					-0.703359					0.0618787					-0.302566
1.24085					-1.83439					-0.819042					-0.532532					0.510897					-0.192617
-0.149967					0.156703					-1.06161					-0.532532					-0.991126					-0.306784
2.16137					-0.731398					1.08429					0.60631					-0.542122					-0.274486
0.0143164					-0.550744					0.776726					-0.73183					1.23298					-0.00121032
0.072527					0.678586					0.082888					0.720194					-1.62969					-0.247074
-0.103606					-1.57182					-0.083222					-0.390177					-0.628766					-0.212099
-0.295543					1.03964					-0.448568					-0.589474					-0.765149					-0.289835
2.93292					-0.634172					-1.61141					-0.73183					1.23298					0.0182508
1.01371					0.361822					0.411141					-0.247822					0.189803					0.00294716
-0.517296					0.941253					0.518402					0.520897					-1.31086					-0.290578
2.81572					0.220065					-0.419832					-0.617945					1.22112					0.506478
0.239995					-0.0821034					0.524446					1.03338					-1.17556					-0.284749
0.119631					-0.526182					1.38021					0.0938311					-0.594785					-0.270548
-1.43922					0.576865					-0.143709					-0.73183					1.23298					-0.181201
0.629543					-1.51184					1.42915					-0.532532					0.717092					-0.195995
0.116189					0.239604					0.564332					1.46044					-1.36639					-0.288323
0.327693					0.348158					-0.962145					0.179244					-0.422418					-0.286905
0.849781					-0.413865					0.72262					-0.589474					0.496309					-0.176953
1.89183					-0.294566					0.261259					1.51738					-0.516776					-0.261973
-0.488705					0.461677					0.580346					0.691723					-0.122414					-0.298642
0.278089					-0.575415					-0.941457					-0.561003					0.982406					-0.134779
1.13097					0.0576792					1.0405					0.748665					0.229966					-0.150007
1.96797					0.0097341					0.360662					-0.105466					0.71531					-0.153042
-0.893191					-0.145633					-0.53302					-0.73183					1.23298					-0.313708
-1.35339					-1.45434					-0.554279					-0.73183					1.23298					-0.21095
-0.348651					0.200556					-0.55753					0.777136					-1.37633					-0.291149
0.565094					-0.144815					0.449284					-0.703359					-0.528261					-0.248101
-0.921464					0.858224					1.29109					-0.447119					0.0783222					-0.282137
-0.256901					0.112173					-0.0985482					-0.47559					0.658574					-0.249137
2.87636					-1.17517					-0.219876					-0.73183					1.23298					-0.0005585
0.868366					-0.54679					-1.53229					-0.73183					1.23298					0.105495
1.57081					0.00688658					2.16639					-0.73183					1.23298					-0.180811
1.76131					1.11827					1.0533					-0.418648					-0.193038					-0.293917
-0.254386					-1.56648					-0.474615					-0.703359					0.811953					0.0188969
0.839165					-0.03188					1.17874					-0.589474					-1.36821					-0.248962
-0.773189					-0.639874					-1.39743					-0.73183					1.23298					-0.263602
0.71334					-0.757113					-0.915228					-0.73183					1.23298					-0.159846
0.0338832					-0.81932					0.505163					-0.589474					1.14028					-0.187279
-0.392383					-0.492943					0.341194					-0.190879					0.345992					-0.276509
0.481296					0.165693					0.389848					-0.0485242					0.445					-0.25454
-0.0864315					0.805333					0.191052					-0.47559					0.439888					-0.17458
1.69305					-0.754925					1.24898					-0.504061					1.13827					-0.0777405
0.693695					0.629008					1.03871					-0.504061					0.509012					-0.235873
0.487344					1.20693					0.303167					-0.247822					0.722227					-0.21317
0.904649					-0.361865					0.654808					-0.418648					0.791334					-0.263133
-0.0357645					-0.78543					-0.107835					-0.703359					0.943145					0.583206
0.114991					-1.08912					1.60719					-0.390177					0.739012					-0.224672
1.36174					0.691871					0.859798					-0.532532					0.62764					-0.261419
-1.42107					-0.151644					-1.47316					-0.703359					-0.728674					-0.279736
-0.0255075					0.117816					-0.160177					-0.617945					-1.37965					-0.258047
-0.791775					-2.28142					-1.72466					-0.73183					1.23298					-0.268584
-0.110548					-1.63167					-1.02332					-0.73183					1.23298					0.239408
0.0744824					0.517731					0.362308					-0.561003					-1.01575					-0.294032
0.0850518					-0.0912677					0.452467					3.48189					-1.565					-0.295521
1.07756					-1.77356					-0.623537					-0.390177					0.024936					-0.283403
2.2611					-1.06651					-0.0492911					-0.219351					-0.736018					-0.288865
-0.289668					-0.139008					0.847088					-0.703359					1.21398					0.101602
-0.55541					-1.35755					-1.11789					-0.532532					-0.138711					-0.298831
-0.797381					-0.306001					-0.861354					0.3216					-0.6486					-0.285312
1.39589					-0.338557					0.0525359					3.48189					-1.69191					-0.257455
1.13313					-1.00657					-0.218237					-0.276293					-1.44623					-0.242329
-0.792366					-1.54102					-1.41663					-0.617945					-0.821673					-0.287787
-0.491918					-0.443753					-0.625959					0.407013					-1.40277					-0.265874
-1.57561					-0.32248					-1.40062					-0.73183					1.23298					-0.28738
0.0608701					-1.9184					-1.1259					3.48189					-1.6963					-0.271452
-0.68707					-0.766812					0.763379					-0.561003					0.636089					-0.246689
-0.0975032					0.992359					1.50872					-0.589474					1.06632					-0.0218957
1.31815					-0.0258692					1.06512					-0.504061					0.818535					-0.0712932
1.685					0.708554					-0.02283					-0.561003					0.549422					-0.268349
1.91054					-0.0883155					1.76706					-0.304764					-0.0182771					-0.0807284
0.513446					-0.399047					0.04975					3.33953					-1.44241					-0.28109
-0.764593					-1.04098					1.39393					-0.504061					-0.15644					-0.253415
0.745952					0.836559					-0.108579					-0.532532					0.0835485					-0.286872
-0.626382					1.10729					-0.284912					-0.504061					-1.17483					-0.236303
1.15148					-1.24894					0.137147					0.036889					-0.717712					-0.286999
0.604119					-1.38864					1.2318					3.19718					-1.5964					-0.268705
2.41422					-2.29354					-0.116485					0.777136					-1.04427					-0.253328
0.889382					-0.302637					0.844709					2.99788					-0.703134					-0.257961
-0.0976842					-2.49085					-0.559032					-0.589474					-0.284229					-0.274496
0.248595					-0.145614					-1.07097					-0.703359					1.21881					-0.188505
-0.14611					0.132822					0.574897					-0.361706					0.684258					-0.139583
1.58561					-1.00747					0.462684					1.31809					-0.225863					-0.279188
1.79595					-0.310387					0.637157					-0.447119					1.02964					-0.089225
-0.78372					-0.640998					0.12588					-0.133937					0.641424					-0.21668
-0.633693					0.716016					0.902624					-0.73183					1.23298					0.293911
1.46234					0.181044					0.0262605					0.293128					-0.844367					-0.275745
-0.0421083					-0.574868					0.24606					2.62776					-1.12323					-0.286094
-0.509483					-0.440876					-0.314412					0.0938311					-1.64608					-0.26383
0.798333					-0.411009					0.989153					0.435484					-0.676123					-0.26345
-0.25864					0.968162					0.0364731					1.77362					-0.00139244					-0.252066
1.26503					0.158914					-0.154905					0.463955					-0.911493					-0.194399
2.78479					-0.130914					-0.169621					0.0938311					0.0346886					-0.238666
1.06606					-1.206					1.00228					0.634781					-0.531861					-0.304211
-0.489341					1.00758					0.759371					0.207715					-1.68143					-0.175739
0.739919					0.0214843					-0.253658					-0.247822					0.959224					-0.146971
0.875235					-1.33288					0.501272					0.3216					-1.08053					-0.254292
0.491665					-0.584011					0.478424					-0.47559					0.0505556					-0.125575
-0.162645					0.338912					0.658813					0.264657					-0.466193					-0.207259
-0.402447					-0.0817978					-0.125705					-0.504061					0.831379					-0.157445
-0.808149					-1.458					0.442417					-0.561003					0.0426824					-0.257124
-0.862359					-2.8634					-1.29759					-0.73183					1.23298					-0.117032
0.642651					0.0943689					1.70147					1.80209					-0.0728839					-0.258401
-0.213563					0.185005					0.387427					-0.504061					0.229396					-0.200214
1.73947					-0.0795784					0.201561					1.23267					-0.00498054					-0.267763
0.284522					-1.40594					0.214352					1.06185					-1.32148					-0.212113
0.523071					-0.0998694					0.417719					-0.105466					0.131114					-0.12376
-0.777271					-1.28399					-1.44853					-0.73183					1.23298					-0.305779
0.05048					-0.87853					2.04025					-0.418648					-0.329557					-0.254429
2.71967					-0.374855					0.720283					1.09032					0.246472					-0.277393
1.32586					1.35543					-0.591337					-0.304764					-1.63745					-0.288154
1.24927					-0.596982					3.89747					-0.73183					1.23298					0.363744
1.61334					-2.65772					-1.51902					-0.73183					1.23298					-0.0727139
1.12282					0.00674881					1.13316					0.378542					-0.753685					-0.242046
0.689315					-1.7461					-0.491948					0.3216					-0.26315					-0.222703
4.36168					-1.0322					-0.59197					-0.73183					1.23298					0.0766538
-0.400021					-0.216969					0.549721					1.2042					-1.61457					-0.295921
-0.551518					-0.894758					0.306124					-0.617945					1.09912					-0.109585
-0.667861					1.02786					-0.113708					0.407013					-1.55448					-0.240681
0.156828					0.076016					-0.397195					-0.532532					0.547066					0.105232
-0.0317412					0.821248					0.604961					0.891021					-0.518214					-0.279935
-0.292424					-1.01943					-0.954281					-0.561003					0.809662					-0.0700734
1.27494					-0.089637					0.380957					-0.589474					1.03946					0.0412969
0.908818					-0.632396					-0.389349					0.634781					-1.40871					-0.268198
-0.48911					0.616995					0.212482					0.378542					-0.9599					-0.296697
-0.58614					-1.79785					-0.869093					-0.418648					-0.296902					-0.235438
0.280033					-2.03114					1.2442					-0.47559					0.419556					-0.267644
0.817337					-0.771477					0.971484					-0.105466					0.380161					-0.217266
1.86994					-0.885992					0.915092					0.0938311					-0.642151					-0.204686
1.41913					-1.27249					-0.545805					-0.703359					1.22605					-0.286333
1.28263					-0.233798					1.20892					-0.418648					-0.25066					-0.252965
-0.538052					0.542154					1.0176					0.293128					-1.47191					-0.269612
0.33885					-0.0681417					1.85395					-0.646416					0.962915					-0.245846
4.06146					0.395923					0.450246					-0.703359					0.719822					0.526801
-0.761496					-2.53249					-1.04448					-0.247822					-0.865475					-0.267303
0.261835					0.348342					-0.894191					0.06536					0.0654962					-0.214785
0.64164					-1.05207					0.569065					-0.390177					0.0457587					-0.227724
-0.596065					-0.934117					0.07605					-0.0485242					-1.56828					-0.284426
-0.282658					-0.68253					1.6562					-0.73183					1.23298					-0.217109
0.842291					0.639881					1.3858					-0.504061					1.00876					-0.00488602
0.397313					-0.20689					-1.21916					-0.361706					-0.0390998					-0.251866
0.424599					-1.60348					-0.66721					-0.646416					0.97158					-0.127949
3.65872					-0.466065					1.19573					-0.73183					1.23298					1.76847
1.74529					-0.0360703					1.7046					-0.418648					-0.0932919					-0.126688
2.36576					0.0286332					0.910323					-0.361706					-0.312234					-0.278177
2.44543					0.0768394					0.603608					-0.390177					-1.33988					-0.245532
1.05564					-0.177443					1.38599					-0.390177					-0.414077					-0.244282
1.04301					0.216331					0.947239					-0.447119					-0.129217					-0.260574
2.06603					-1.22807					-0.381978					-0.447119					-0.0320178					-0.102119
1.54274					-0.912539					1.9309					-0.532532					-0.765614					-0.167355
-1.0355					-0.0825121					3.28961					-0.73183					1.23298					-0.217858
-1.35213					-1.60008					-0.586921					-0.589474					-1.45122					-0.304125
-1.1867					-1.05166					-0.519089					-0.703359					1.204					-0.14829
0.0800047					-1.7727					-0.901927					0.748665					-1.59897					-0.240932
-0.264882					-1.24411					-0.648204					-0.304764					-1.21753					-0.28846
0.386939					-1.01468					-0.857827					-0.617945					0.901973					-0.234256
0.148221					0.617186					-0.231578					-0.646416					0.0283388					-0.285186
-1.16549					-1.01299					-1.63795					-0.703359					0.683038					-0.274063
1.22945					0.00722265					1.32011					0.350071					-0.985276					-0.30466
0.0317952					-0.84273					-0.566183					0.179244					-0.968265					-0.256896
0.029526					-1.80092					-1.18411					-0.162408					-1.32948					-0.295101
0.159695					0.662472					0.516143					-0.333235					-0.0884597					-0.263391
1.18902					-1.17635					0.724328					-0.73183					1.23298					-0.0786746
0.129969					-0.494051					0.0898447					-0.0485242					-0.401983					-0.28019
0.832032					0.272017					1.50785					-0.418648					-0.520835					-0.23615
1.57997					0.429951					0.552401					0.06536					-0.262886					-0.204795
0.765325					-0.691185					-0.46414					-0.674887					0.0870836					-0.0570611
-0.145339					0.771596					-0.254091					0.00841791					-1.2897					-0.284703
-0.628696					-0.996998					-0.82916					-0.703359					1.18994					-0.245279
0.228877					1.15103					0.234209					0.378542					-0.265885					-0.274451
-0.137972					-0.898668					1.99206					-0.247822					-1.00808					-0.253585
1.59078					-0.983729					0.0776479					-0.703359					1.18077					0.0220001
1.18946					-1.39825					1.01297					0.00841791					-0.560027					-0.204623
-1.43131					-0.394701					-1.15158					-0.674887					0.444585					-0.292552
3.59113					-0.0635445					0.105491					-0.333235					0.385831					-0.113788
-0.252034					-1.73952					-0.708507					-0.504061					0.790031					0.0143682
-0.600387					-0.0930433					0.155589					-0.361706					-0.808174					-0.301305
1.89165					0.0255986					0.899405					0.00841791					0.539487					-0.212563
-0.0947398					-0.621003					0.409829					0.492426					-0.927328					-0.259719
0.177999					-1.91838					-1.01269					-0.73183					1.23298					0.429405
0.649347					-0.258591					0.782664					-0.162408					0.704766					-0.156331
-0.091333					-0.676931					-0.565924					-0.162408					-1.51168					-0.290495
1.68286					-0.654284					0.666305					0.0938311					-1.28976					-0.268684
0.108889					-0.644549					0.135866					-0.219351					-0.963547					-0.281667
2.17064					0.116413					0.942645					-0.73183					1.23298					-0.0618115
2.54129					0.578617					2.94829					-0.703359					1.22879					0.659327
1.56453					-1.90828					0.388767					-0.646416					0.770611					-0.192949
0.664907					-0.655799					0.360377					-0.0769953					0.235766					-0.264033
1.60046					-0.866033					1.10472					-0.190879					0.160384					-0.267994
1.35009					-0.030236					1.42141					-0.703359					-0.514679					-0.2509
-0.61603					-1.12709					-0.90719					-0.304764					-0.537208					-0.29195
0.595229					-1.2822					1.83501					-0.304764					0.593706					-0.0539346
-0.826622					0.169711					-0.192965					0.00841791					-0.842396					-0.295069
-0.356459					-1.57505					-0.832733					-0.646416					-0.424553					-0.25614
1.03264					-0.0891539					1.63666					-0.674887					1.198					0.0616365
1.22757					-0.344814					1.95749					-0.73183					1.23298					-0.0427029
-0.797461					-0.95288					-1.34773					-0.73183					1.23298					-0.292373
-0.589182					-0.69149					0.856315					-0.390177					0.382634					-0.242801
0.270368					-0.683205					0.602285					-0.504061					1.08212					-0.135639
-0.950476					-1.39288					0.891905					-0.73183					1.23298					-0.264527
0.360118					-0.265775					1.12056					-0.276293					-0.958524					-0.256974
-0.455456					-0.934662					2.18943					-0.703359					1.18299					0.684017
0.329032					-0.0240016					0.836884					-0.47559					-0.525949					-0.23329
0.55703					-1.48157					-0.249875					-0.532532					0.77841					-0.25654
-0.367167					0.536504					-0.169749					-0.674887					-0.351959					-0.264685
-0.0123189					-0.689593					-0.0956663					-0.674887					1.14781					-0.250991
-0.0768735					-0.392831					-0.0242498					-0.304764					-1.39748					-0.277727
0.418181					-0.178865					1.12724					-0.0769953					-0.000242481					-0.26119
3.0743					-0.495572					0.862243					-0.105466					0.222426					-0.157554
-0.0548285					-0.365502					0.0655479					0.293128					-1.53019					-0.275715
-0.255003					-1.57949					-0.511773					-0.0769953					-0.393581					-0.272958
-0.328704					-0.908904					-1.03631					-0.646416					0.686208					-0.29772
0.0792206					-0.0600141					1.83378					-0.674887					0.745518					-0.237303
-0.320272					0.345898					0.0630683					-0.418648					-0.697699					-0.267628
0.944868					-0.325505					0.95461					-0.105466					0.109553					-0.204184
-0.355138					-0.530196					0.223541					0.720194					-1.58733					-0.287316
-0.0052027					-0.779905					-0.249813					0.435484					0.369996					-0.232893
-0.153472					-1.38866					1.05443					-0.532532					-1.03791					-0.219537
0.71853					-1.0711					-0.0822847					-0.333235					-1.05559					-0.269958
1.63696					-0.818872					1.53272					-0.73183					1.23298					-0.158905
-0.0853465					-0.580274					-0.013195					0.036889					-1.64395					-0.295813
0.392444					-0.394093					1.46658					-0.589474					0.850175					-0.186509
2.92563					-0.532397					0.784205					-0.703359					0.993932					0.173441
1.39966					-0.723523					-0.672729					-0.73183					1.23298					0.570374
0.493087					-2.10117					-0.248013					-0.674887					0.968921					0.0956247
1.09881					-0.218005					1.38075					-0.73183					1.23298					-0.20154
0.246377					-1.21303					-0.149838					1.09032					-1.20277					-0.268204
-0.888627					-0.0238503					-0.351876					-0.674887					-0.295152					-0.273782
-0.830917					0.175761					0.343067					-0.219351					-1.54863					-0.280701
0.545967					0.133009					1.16199					-0.703359					1.09098					0.0616251
-0.314942					-1.00016					0.208058					-0.304764					-1.36752					-0.255018
-0.0512985					0.215195					1.1337					-0.0485242					-1.00508					-0.280764
1.05477					-0.731739					0.0743111					-0.561003					0.124526					-0.142318
-0.570517					-0.805951					-0.682033					-0.589474					-0.467298					-0.262814
0.558445					-1.90388					-0.116854					1.26114					-0.656618					-0.255046
0.404047					-0.141832					0.686359					-0.532532					-0.579403					-0.267883
3.07566					0.597794					1.28703					-0.617945					0.359606					-0.240124
1.27928					-2.44422					-1.15979					-0.447119					0.636683					-0.216443
-0.45663					-1.74462					0.597938					-0.105466					-0.170607					-0.283085
-0.519773					0.0267507					0.245793					-0.532532					0.0331445					-0.226138
-0.320609					-0.449184					-0.0162481					-0.504061					1.00363					-0.129631
-0.596288					-1.65273					-1.12299					-0.646416					0.214735					-0.224613
0.22341					-0.754278					-0.476774					-0.504061					-0.214958					-0.246593
0.753079					0.266812					0.475781					0.122302					-1.33624					-0.277177
2.15152					-0.274479					0.343391					-0.703359					-1.07024					-0.214607
0.604649					-1.60993					-0.661207					-0.703359					0.871739					0.191822
0.46407					0.317081					1.60161					0.435484					-0.526737					-0.18919
-0.407372					-1.86437					-1.15575					0.378542					0.526426					-0.22338
-0.093255					-0.152328					1.13504					-0.532532					0.393631					-0.215995
0.888939					-0.81086					1.7909					0.293128					-0.890756					-0.2631
0.0532547					-0.449657					-0.0859284					0.06536					-0.45064					-0.26695
-1.07869					-0.983912					0.207943					-0.504061					0.987035					-0.261173
0.394685					-0.999588					-1.44767					-0.674887					0.976582					-0.157444
-0.429235					-1.15525					-0.614906					-0.617945					-0.438238					-0.272882
-0.472882					0.229191					0.588314					-0.561003					-0.874501					-0.257037
0.30992					-1.34031					-0.101769					-0.390177					-0.891103					-0.263563
0.310325					-0.245711					-0.762187					-0.333235					0.702207					-0.159048
-1.01363					-0.246117					-0.701312					-0.703359					1.15196					-0.229901
-0.106364					-1.35087					1.5159					-0.0769953					0.231172					-0.259914
0.374096					-2.0022					-0.64837					-0.617945					0.904985					-0.274937
0.392072					-0.525261					1.21256					-0.0769953					0.814874					-0.132384
0.278183					-1.01037					1.19763					-0.162408					0.350865					-0.261266
0.827725					-0.673139					-0.220066					-0.219351					0.338407					-0.213257
-0.470823					-0.461084					0.71394					-0.646416					0.841279					-0.0615652
-1.0552					-1.28241					0.45508					-0.73183					1.23298					0.130715
-0.0420907					-1.46541					-1.02095					-0.703359					1.09756					-0.0822735
-0.332077					-0.91839					-0.425817					-0.674887					1.02015					-0.243921
-0.813081					0.138302					0.639527					-0.504061					0.0563848					-0.269081
-0.78136					0.370059					-0.332283					-0.561003					-1.28309					-0.307887
-1.24488					-0.577982					1.81815					-0.73183					1.23298					-0.21193
-1.05155					0.824642					-1.09897					-0.646416					-0.134849					-0.265699
1.0876					-0.940059					-1.73861					-0.73183					1.23298					2.16769
1.242					-0.0960061					2.81592					-0.703359					1.17948					0.251466
1.58023					-1.52139					-1.063					-0.646416					0.564098					-0.297298
-0.514362					-0.589799					-0.545734					-0.617945					-0.791313					-0.301343
-0.160069					-0.182701					-0.0376609					1.51738					-1.6629					-0.306235
-0.368093					-0.023435					-0.428906					-0.333235					-0.670058					-0.298187
1.07695					-0.415254					0.345332					-0.361706					0.0398531					-0.225669
0.317004					-0.591729					0.216205					-0.105466					-0.792445					-0.277668
1.76328					0.190316					2.66942					-0.219351					0.499065					-0.275155
-1.3511					-1.64872					0.0904681					-0.73183					1.23298					-0.246604
1.35067					-0.826342					-0.390567					-0.361706					-0.301808					-0.277814
0.388253					0.178623					-1.10737					-0.333235					-0.179315					-0.292474
0.434949					0.627093					0.694405					-0.47559					0.137852					-0.28533
0.328655					-1.40869					-0.207889					-0.589474					-1.51072					-0.174082
-0.194325					1.2518					-0.108241					-0.703359					1.16604					-0.27521
1.76132					-0.969975					-0.337424					-0.617945					0.00817191					-0.27888
2.14021					-1.21856					0.387653					-0.703359					-0.0104833					-0.178709
-0.373454					-1.1545					0.156352					-0.162408					0.0919835					-0.255039
0.570718					-2.03744					-0.458798					1.91598					-1.67239					-0.290145
-0.582919					-0.669316					0.0216433					-0.304764					0.325192					-0.262193
0.33069					-0.816701					1.29908					-0.703359					1.21645					0.620867
1.71125					0.519773					1.73898					-0.589474					0.44					-0.149852
1.81522					0.507749					-0.030891					-0.532532					-0.164345					-0.222209
0.0242203					-0.135072					-1.42005					-0.703359					1.23298					-0.300479
0.888319					-0.429175					-1.11466					-0.589474					0.169231					-0.22275
2.50343					-1.64909					0.403358					-0.190879					0.262665					-0.195116
-0.0663939					0.426705					0.16188					0.3216					-1.38048					-0.29916
0.625309					0.529807					0.524529					-0.447119					-1.38333					-0.285256
3.7384					0.0185023					-0.569415					-0.674887					1.11506					0.0374965
-0.52893					-0.32556					-0.37872					-0.703359					1.20046					-0.273484
0.0635002					-1.62792					0.853686					1.03338					-1.15885					-0.273248
0.565859					0.829313					-0.0180222					0.0938311					-1.20701					-0.302623
1.148					-1.25279					0.737408					-0.133937					-0.228875					-0.238842
0.461649					-0.181651					0.126849					-0.447119					0.844834					-0.0280483
0.860766					-1.23895					0.569838					0.00841791					0.596279					-0.188893
0.658551					-0.446622					0.329683					-0.133937					0.757947					-0.211045
-1.36963					-0.0806296					2.68342					-0.73183					1.23298					0.532582
0.952498					0.219421					0.693886					0.207715					-0.926734					-0.254398
1.1541					-0.416427					0.0752465					-0.304764					0.385781					-0.121642
-0.685004					-0.214038					0.839574					-0.133937					-0.670391					-0.28723
0.266804					-1.75743					-0.981189					-0.561003					-0.297408					-0.282755
0.657073					-1.79723					-1.73238					-0.703359					1.23298					-0.298653
-0.110132					-0.583621					0.294011					-0.73183					1.23298					-0.24655
2.55847					0.621073					2.16001					-0.703359					1.21755					0.217671
-0.325243					-0.752895					0.128301					0.036889					0.157469					-0.275082
-0.148233					0.507508					-0.23602					0.00841791					-0.184633					-0.242168
0.472183					-0.00964608					0.149097					-0.703359					0.936416					0.313007
-1.38004					-0.601029					2.43764					-0.703359					1.1691					-0.0924671
0.275163					0.867359					0.228256					-0.190879					-0.368593					-0.278665
-1.05994					-2.89813					-1.40542					-0.190879					-1.47321					-0.268541
-0.903545					-1.47279					1.07348					-0.73183					1.23298					-0.126269
0.994842					-0.251041					0.0457338					-0.47559					0.197277					-0.260542
-1.12556					-0.934181					0.338266					-0.73183					1.23298					0.256548
-1.32933					-0.173277					0.451706					-0.703359					1.21453					-0.250552
0.189245					-0.135306					1.81413					-0.703359					1.20885					0.293067
0.3265					-0.332489					0.965773					-0.504061					-1.24357					-0.28471
1.16335					0.535057					-0.621484					-0.504061					-0.408065					-0.256528
-0.485919					-0.798208					-0.0340124					-0.589474					-0.880227					-0.266233
1.1471					-0.162235					0.968454					-0.617945					0.257877					-0.199528
0.203857					-0.796233					0.493812					-0.617945					0.162422					-0.231683
1.4749					0.166721					0.906623					-0.674887					0.817703					0.0406025
0.936845					0.250974					-0.946826					-0.73183					1.23298					-0.296394
1.44398					-0.221748					1.3971					-0.674887					1.04196					-0.272782
-0.744929					-1.78579					-1.09218					-0.73183					1.23298					-0.226843
0.488536					-0.923011					3.17676					-0.73183					1.23298					0.564791
0.161094					-1.8338					-1.04505					-0.646416					1.21872					-0.233054
-1.02734					-1.05491					-1.06683					-0.561003					0.344247					-0.287357
2.16412					-1.01904					0.902809					-0.561003					1.16223					0.298644
-0.150664					-1.49148					0.463941					-0.304764					0.0626875					-0.272234
-0.0369333					-1.25295					1.80332					2.39999					-0.815821					-0.283495
0.429422					-0.667825					-0.312042					0.0938311					-1.14968					-0.296261
0.850912					0.204865					1.05926					-0.447119					0.807759					0.0475005
-0.0700912					-1.73813					0.595669					0.036889					-0.792483					-0.296256
-0.460669					-0.95586					-0.742481					0.691723					-1.60848					-0.298903
-0.435775					-0.416645					1.08061					0.663252					-1.26001					-0.284215
1.30262					-1.17588					1.41578					-0.0200531					0.164981					-0.237979
2.47322					0.415072					1.50757					0.0938311					-0.293746					-0.248789
-0.82908					-1.68969					-1.15127					-0.304764					0.555381					-0.288592
3.73461					-1.83846					0.137187					-0.73183					1.23298					0.228973
-1.51401					-1.76538					-1.60588					-0.703359					0.902506					-0.308437
0.509036					0.696498					1.24502					1.0049					0.545843					-0.273077
-0.877242					-2.1762					-0.152562					-0.361706					1.02275					-0.257712
2.12133					-1.51667					1.12388					1.28962					0.702019					-0.287082
0.138123					-0.576152					0.799911					0.293128					-0.291687					-0.230265
-0.427621					-1.04471					0.404509					0.720194					-1.49746					-0.293171
-0.409782					-0.614741					0.511592					0.691723					-0.597861					-0.288452
-0.333689					-0.239967					3.93945					-0.73183					1.23298					-0.088107
6.32692					-1.40972					3.72596					-0.703359					1.1229					0.3383
-1.48794					-1.55901					2.00151					-0.73183					1.23298					-0.0395643
-0.358288					-2.72633					0.0245281					-0.532532					1.19964					-0.250057
-1.30567					-2.6598					-1.36304					4.36449					-1.57839					-0.310454
0.677516					-1.18617					1.87169					-0.646416					1.15606					0.0744178
0.310481					0.919339					1.27865					-0.47559					-0.991517					0.050547
0.363048					-0.642056					-0.385309					1.03338					-0.776198					-0.30753
1.06836					-0.858136					1.3957					1.09032					-0.0697781					-0.266101
0.788077					-0.537296					2.06284					0.407013					-1.57913					-0.273561
-1.0603					0.330228					-0.20719					-0.561003					-1.01466					-0.286267
1.93234					0.729198					-0.182249					-0.504061					1.12973					0.0365896
0.179212					-0.854486					-0.257626					1.63127					-0.294999					-0.278364
-0.0277211					-0.309553					-0.292316					1.14726					-1.01132					-0.303918
0.587058					-0.225053					1.61795					-0.73183					1.23298					-0.197278
-1.58604					-1.1305					-0.760141					-0.73183					1.23298					0.0992805
-0.371798					-1.68061					-0.844457					-0.47559					1.14814					0.120683
2.07709					0.0185222					2.28841					-0.703359					1.06077					-0.1424
2.10519					-0.155765					1.16285					0.236186					-0.239681					-0.282667
1.10182					0.195738					1.04882					0.492426					0.0815486					-0.259181
-0.41035					-0.233574					1.1427					3.05482					-1.6207					-0.303971
0.946802					-0.431533					0.85598					1.83057					0.0775105					-0.272707
-1.23342					-1.09708					-1.18928					-0.73183					1.23298					0.610792
-0.0637307					-0.501012					1.50236					2.62776					-1.27251					-0.307681
3.53842					-0.726838					0.0279147					2.17222					-0.965156					-0.308251
-1.19095					-1.49369					-0.165193					-0.674887					1.05541					-0.300615
-0.0120119					-0.942262					-0.186567					-0.247822					-1.06261					-0.298514
-0.673791					0.648984					0.830339					-0.703359					-0.501488					-0.27992
-0.358802					-1.62426					-0.410464					-0.0485242					-0.918425					-0.308512
-0.383286					-0.905297					1.24222					-0.247822					0.387463					-0.285726
-0.0192673					0.459105					-0.976728					0.492426					-0.413262					-0.314429
0.426388					0.0310392					0.911238					-0.0485242					0.211064					-0.30406
0.930639					-0.817967					1.04319					-0.133937					0.672229					-0.288323
0.617251					-0.0945111					0.500964					-0.133937					-0.903805					-0.285307
0.123354					-0.00662853					-0.550503					1.03338					-0.830893					-0.309199
0.814603					-0.869224					0.526732					-0.304764					-1.01155					-0.299883
0.333481					0.264468					0.109616					-0.247822					-0.121547					-0.306092
0.0511343					-1.01079					0.0486954					-0.304764					-0.739179					-0.300282
0.0696698					-1.5017					-0.3741					-0.390177					-0.142575					-0.298783
0.253349					0.23068					0.471016					-0.276293					0.136085					-0.305741
0.79414					-0.984865					0.810184					-0.333235					0.277506					-0.285321
-0.780107					-1.41601					-1.1955					-0.276293					-1.06167					-0.307188
0.51707					-1.87749					-0.589273					-0.561003					0.853446					-0.306212
1.05425					-1.5829					1.19833					0.463955					0.528611					-0.297178
1.53468					-0.721671					0.348823					-0.304764					-0.473104					-0.299241
0.166983					-0.22848					1.53959					1.54586					-1.04349					-0.307909
0.745509					0.652289					0.451946					0.3216					-0.252845					-0.299682
1.06018					0.0164708					1.14086					0.293128					-0.988814					-0.298786
0.207533					-0.455564					1.39149					-0.276293					-1.09596					-0.296096
-0.562251					-0.532169					1.68794					2.77011					-0.638798					-0.308926
-0.227703					0.0887232					0.350692					1.94445					-0.816532					-0.310179
-0.806822					-0.28093					2.29835					2.77011					-0.971353					-0.305392
-0.0872224					-1.2674					0.249893					2.65623					-1.24483					-0.304243
0.726015					0.466052					1.27889					1.14726					-0.295314					-0.302887
0.370342					0.507664					0.609133					0.293128					0.0103454					-0.285623
0.153338					-0.0284415					-0.701357					0.976434					-0.583823					-0.307791
0.402855					-0.251386					0.361202					0.264657					-1.37488					-0.306797
0.16943					0.57498					0.552219					-0.418648					-0.314192					-0.262254
-0.120131					-0.130321					1.68437					-0.276293					0.482354					-0.269753
1.03619					-0.416186					0.66515					2.65623					-0.98337					-0.310526
-0.647415					-1.19962					0.452752					2.65623					-1.12946					-0.305296
-0.539186					0.41808					0.377205					-0.447119					0.289152					-0.298808
-0.0573755					0.327585					0.952259					1.65974					-0.887641					-0.301017
0.485606					-0.89004					-0.581651					2.57081					-1.39744					-0.311685
-0.565113					0.849666					0.733152					2.22916					-0.754643					-0.30193
-0.336079					0.735605					0.0253872					2.14375					-0.269926					-0.30004
-0.339571					1.01445					1.10182					1.80209					-0.797739					-0.308204
-0.0254856					0.276337					0.844852					0.834079					0.0573465					-0.300062
-0.0578375					0.431007					0.93215					-0.73183					1.23298					0.384871
0.960623					-0.0447604					1.48922					0.520897					-0.808194					-0.285154
-0.175917					0.118797					0.760673					-0.276293					-0.190618					-0.287639
-0.436572					0.0101425					1.07819					2.62776					-1.16515					-0.308932
0.916949					0.115081					1.10437					2.62776					-0.504394					-0.30675
-0.24967					-0.490354					0.0716924					1.65974					-1.12058					-0.305045
-0.537643					0.6329					0.267598					1.83057					-1.36238					-0.306579
0.0305432					-1.60852					-0.57965					0.378542					-1.45322					-0.293429
-0.409729					0.315162					0.540929					0.805608					-0.0774602					-0.293661
0.643008					-0.0804634					0.88327					1.23267					-1.5128					-0.302654
-0.709702					0.565281					0.966618					-0.418648					0.54489					-0.253629
-1.62143					0.178618					-1.39974					-0.73183					1.23298					0.12382
-0.675473					1.00046					0.0793592					0.634781					0.583344					-0.286695
1.0354					-1.09949					1.3866					0.435484					0.267171					-0.298854
-0.774801					-1.54996					0.177028					-0.0769953					-1.56551					-0.308935
-0.582842					0.089807					1.12439					-0.447119					1.11539					-0.248442
-1.22822					0.80181					0.103705					1.4035					-1.34876					-0.309006
-1.07708					0.905566					0.896949					1.43197					-1.31904					-0.311956
2.98231					-0.676045					1.25044					1.17573					-0.141164					-0.302895
-0.571583					0.10821					0.104893					1.03338					-1.37402					-0.297882
-0.275337					0.286869					0.60135					1.83057					-1.40387					-0.31309
-0.514045					0.398435					0.371975					0.520897					-1.42879					-0.298277
0.926092					0.13479					-0.113721					1.14726					-1.21761					-0.303332
1.74431					0.566534					1.32884					-0.703359					1.23162					-0.0717021
0.00979017					0.275949					0.274402					-0.617945					1.19944					-0.0645446
-0.0804735					0.60473					0.374671					0.207715					0.106298					-0.305019
2.90894					0.573813					-0.900861					0.179244					-0.768699					-0.308916
0.335468					0.875287					0.799526					0.150773					-0.375637					-0.308522
-1.19919					1.02745					0.425934					-0.418648					0.31309					-0.280032
0.676436					-0.398312					1.36397					1.2042					0.652895					-0.252451
0.322069					-1.6956					1.18908					2.82705					-1.55951					-0.279576
0.0615926					-1.13456					0.531877					1.17573					-0.851913					-0.28437
0.0038024					0.548474					1.44037					-0.674887					-1.19298					0.0421952
-1.26302					-0.619879					0.0242621					-0.532532					0.163416					-0.276051
-0.781446					0.88223					2.19341					-0.703359					1.16183					-0.127271
-0.504105					0.285103					1.66355					1.0049					-0.660991					-0.272245
0.118119					0.0763523					1.34322					2.79858					-1.09245					-0.306653
0.0456735					-0.436499					-0.84205					1.2042					-1.32015					-0.309261
0.00572506					0.55992					1.96367					2.91247					-0.545148					-0.302934
0.856895					-1.00538					0.487341					0.891021					0.56746					-0.296553
0.519903					-0.752779					0.864219					0.492426					0.260659					-0.285698
0.229269					-1.07402					0.0212952					-0.0200531					-1.33668					-0.293517
-0.928402					-1.36951					-0.771521					-0.73183					1.23298					-0.201851
-1.09514					-0.0384712					1.53117					-0.532532					-0.293552					-0.260485
1.8788					0.363722					1.4975					-0.73183					1.23298					0.434625
-0.762517					-1.09982					-0.837569					0.60631					-1.18897					-0.311391
-0.472661					-0.634923					1.01291					-0.219351					-0.541372					-0.296005
0.649947					-0.517948					1.17789					2.6847					-0.486762					-0.305037
-0.348775					0.618571					1.18902					-0.247822					-0.651218					-0.260786
0.30342					-0.52709					1.9383					0.00841791					0.389528					-0.285084
-0.358988					0.523604					0.717743					1.14726					-1.57156					-0.297258
-0.262631					-0.0606501					0.819536					-0.532532					0.771684					-0.280523
0.25243					-0.392853					0.870337					-0.0200531					-1.26887					-0.283876
-0.340427					-0.334528					1.37656					-0.333235					0.177918					-0.272674
1.23553					0.228143					0.132301					0.264657					-1.20214					-0.30467
-0.0876477					-1.14441					1.23453					0.236186					-0.613249					-0.282432
0.787307					-0.28353					2.25554					-0.418648					0.660874					-0.272297
-0.286691					0.435754					0.782565					2.74164					-1.3449					-0.305429
-0.781647					0.686746					1.11511					-0.589474					0.0435412					-0.28475
1.71481					-1.02578					1.42784					2.74164					-1.62728					-0.271323
-0.534563					-0.906081					0.5663					0.3216					-0.828491					-0.291536
0.558322					-0.689311					1.06638					0.463955					-1.13977					-0.280896
0.891957					0.14886					2.04448					-0.0769953					-0.391492					-0.277686
0.592944					-0.301896					0.321421					0.378542					-0.4989					-0.282934
0.0225741					-0.539578					0.541027					-0.447119					-1.14147					-0.27293
0.322266					-0.74494					1.89874					0.06536					-0.891115					-0.281148
1.48281					0.9588					0.272065					1.65974					-0.597035					-0.295172
0.27095					0.111816					0.942495					-0.219351					-1.00099					-0.286408
0.647424					-0.293923					1.39286					0.976434					-0.709369					-0.274541
-0.125407					-1.64252					0.145193					0.407013					-1.04547					-0.293156
1.85895					-0.906808					1.91986					0.805608					-0.656465					-0.285081
1.14471					-0.0430906					1.71413					-0.532532					0.24119					-0.26767
0.302681					-0.639357					-0.0628231					-0.219351					-0.370558					-0.29824
0.677576					0.588599					0.0568791					0.207715					-1.47121					-0.303933
0.50709					0.742073					0.437537					0.122302					-0.838379					-0.286196
-0.333519					-0.504067					0.793275					-0.333235					0.769796					-0.26535
0.2781					0.389082					-0.278201					0.207715					-1.37033					-0.296788
0.0538435					0.511649					1.05282					0.463955					-1.07492					-0.290937
0.0957491					-0.350256					1.91974					0.036889					0.219214					-0.275942
0.0521033					0.672555					1.13904					0.663252					-0.767164					-0.290728
0.304042					-0.521108					0.0390792					-0.333235					0.706072					-0.254019
-0.913933					-0.0716023					-0.908685					-0.703359					-0.00470408					-0.29512
0.399286					-0.406931					-0.347227					-0.504061					0.872586					-0.292337
0.556566					0.240318					0.576406					1.68821					-0.534296					-0.282287
-1.00708					-0.843391					-0.757933					-0.617945					-0.477789					-0.300751
0.227026					-1.48128					-1.66625					-0.674887					1.2291					-0.25288
0.220758					-0.745254					0.403621					-0.162408					-0.617972					-0.289493
-0.956277					0.134518					1.17227					-0.703359					0.282285					-0.276746
-0.00338729					-0.47469					0.812192					1.17573					-0.173068					-0.291046
-0.173102					-0.533406					0.650758					-0.276293					0.093204					-0.279335
1.59813					0.141268					0.250095					-0.532532					0.11163					-0.285177
0.243802					-0.318328					0.930967					-0.646416					-0.801133					-0.280766
1.13719					-1.25916					2.10473					-0.390177					-0.0779748					-0.283364
0.238331					-2.1192					-1.33203					-0.617945					-1.19309					-0.277975
-0.00715119					0.445183					1.27731					-0.532532					0.446188					-0.250582
0.29862					-0.845962					1.17993					1.06185					-0.791154					-0.292137
1.80778					0.556928					1.16213					0.492426					-0.185077					-0.280931
-0.774364					0.549604					0.0693337					1.06185					-0.759308					-0.308552
0.313499					0.181994					1.01804					-0.333235					0.260218					-0.256791
0.123657					0.776679					0.341309					0.976434					-1.17462					-0.298567
0.585641					-0.169039					2.65686					0.663252					-0.57158					-0.289914
0.843619					-0.911662					0.739605					0.236186					0.182898					-0.280001
1.12167					-0.0895682					1.3861					0.919492					-0.349962					-0.278858
0.385647					-0.0574972					0.398692					-0.0200531					0.121609					-0.281775
-0.25668					-0.595354					0.661869					0.549368					-0.413142					-0.295714
-0.137976					-0.603494					-0.119435					-0.190879					-0.0202711					-0.271697
1.19898					0.321375					0.494727					0.492426					0.472275					-0.299408
0.113468					-0.0983235					0.2917					-0.447119					-0.905849					-0.254669
0.821888					-0.704238					0.608066					-0.390177					-0.313092					-0.273655
0.175357					-0.325269					0.697488					0.407013					-1.25265					-0.301552
0.607134					-1.51844					-0.0782534					0.207715					-0.765669					-0.274981
0.579947					-0.00830834					0.622115					-0.276293					-0.200485					-0.221044
-0.180019					-0.322762					0.926956					-0.0200531					-1.00701					-0.280035
-0.0444797					-0.489324					1.13746					-0.418648					0.524961					-0.269557
-0.273362					-0.139322					0.372184					-0.247822					0.0131541					-0.2849
-0.122984					-0.94771					0.0868865					-0.418648					0.37689					-0.2752
-0.0499749					-0.60528					-0.260718					-0.674887					1.16819					-0.279291
-0.179098					0.0340604					1.20031					0.577839					-1.30451					-0.291089
0.607126					-0.0117087					0.972962					-0.190879					-0.184024					-0.294431
-0.794146					-0.175071					1.63716					-0.703359					1.0929					-0.285173
-1.07199					-0.117425					2.62667					-0.617945					-0.157142					-0.281327
-0.613879					0.673912					1.30892					-0.361706					0.24196					-0.285697
-0.993657					1.13163					1.01909					-0.589474					0.455581					-0.290239
-0.165934					-0.171492					0.527935					-0.47559					0.813377					-0.286141
-0.0916645					-0.0339991					1.44116					0.691723					-1.07928					-0.282934
2.07899					-0.0981623					0.352954					2.02986					-1.50383					-0.300227
0.0498472					0.894873					1.13208					1.88751					-1.53477					-0.299368
0.462349					-0.134778					1.41265					1.65974					-0.833849					-0.296466
0.149126					-0.22894					1.5167					0.549368					-0.414436					-0.287646
0.607926					-1.05006					-0.930787					-0.73183					1.23298					-0.294305
0.140402					0.0598844					1.6246					0.3216					0.123347					-0.27779
-0.970556					-2.42502					-1.0011					-0.617945					-0.325771					-0.295111
0.743173					-0.0112796					-0.710132					1.26114					-1.51339					-0.305297
0.0790966					-0.00295319					0.60747					1.23267					-0.367537					-0.287591
-0.0577529					-1.04162					-1.1003					1.23267					-1.50455					-0.307693
0.097731					-0.45173					-0.224738					0.00841791					-0.977167					-0.294063
2.69096					-0.700158					1.10557					1.06185					-1.60343					-0.28382
0.849905					0.131855					1.01394					1.0049					-1.30708					-0.290988
-0.206378					-0.465638					0.975354					0.976434					-1.07219					-0.292803
-0.434768					-0.826379					1.3999					0.805608					-0.0759455					-0.288016
1.76208					0.543237					0.0945332					0.748665					-0.973282					-0.295231
-0.923006					0.674805					0.996174					-0.532532					0.0297799					-0.292666
-0.702675					-2.26661					-1.35284					0.691723					-1.52128					-0.302851
0.656065					-0.252691					1.17592					0.520897					-0.4973					-0.286016
0.444357					0.939125					0.958153					-0.0485242					-1.11954					-0.297392
0.516156					0.137302					-0.393617					-0.561003					-0.177468					-0.287474
0.00127984					-0.993421					-0.27345					-0.276293					-1.21206					-0.299663
0.153605					0.600466					-0.181171					0.264657					-1.44042					-0.300706
1.35069					-1.34711					1.24899					0.207715					-0.490759					-0.267316
-0.0191886					-1.30735					-0.585049					-0.304764					-1.1496					-0.288525
0.784156					-0.688303					1.96123					0.0938311					-0.612364					-0.276588
1.47784					0.117247					1.3527					-0.162408					-1.33822					-0.294059
1.08392					-0.7291					1.28413					-0.0485242					-1.42138					-0.294142
-0.292076					-0.46398					-0.576545					-0.105466					-1.18076					-0.297257
-0.120552					-0.182739					0.75406					0.0938311					-1.59038					-0.287669
0.364816					0.00554048					0.75924					-0.276293					0.1234					-0.292457
-0.775459					-1.81309					-0.691229					-0.589474					-0.928278					-0.301358
-0.199588					0.502428					1.13083					-0.504061					-0.522087					-0.286226
-0.0751269					-1.671					-1.2832					-0.447119					-1.21313					-0.302766
1.00449					-0.58546					0.638809					-0.247822					-0.0165213					-0.274921
-1.09365					0.75228					1.10858					-0.674887					0.679673					-0.295377
0.304005					-0.92469					1.87031					-0.418648					-1.01634					-0.284557
-0.359574					-0.745001					0.417629					-0.617945					0.612376					-0.291463
-0.350689					0.57219					0.482188					2.62776					-1.47461					-0.307413
-0.718471					-1.23647					-0.907295					-0.0485242					-1.53002					-0.311807
0.640084					-1.31987					-0.409277					0.06536					-1.31772					-0.303347
0.614337					-2.02116					-0.957875					2.62776					-1.64251					-0.306407
0.763182					-0.563933					2.7549					1.34656					-0.942886					-0.30793
-0.447399					0.0217182					1.07066					0.691723					0.482201					-0.297559
0.544809					-0.53655					-0.407612					0.236186					-1.2592					-0.308179
0.25671					0.360915					1.69347					2.71317					-1.16593					-0.307037
-0.248065					-1.02953					0.665546					2.71317					-1.23521					-0.300693
1.96344					-0.247036					1.14841					0.663252					-1.62118					-0.290157
0.710149					-1.57498					1.55021					0.378542					-0.00178654					-0.290302
-0.460941					-0.416344					0.699775					2.31457					-1.52408					-0.30281
1.21669					0.090164					0.956474					1.88751					-1.05666					-0.29384
-1.05242					-0.722606					0.540543					-0.589474					0.0809956					-0.271551
-0.388523					0.0423615					1.55112					-0.703359					1.2315					-0.0476168
-0.0886231					0.318213					0.716581					0.293128					-1.50562					-0.298708
0.35203					0.393304					-0.0271134					0.919492					-1.56018					-0.308211
0.414933					-0.0144648					-0.027829					0.463955					-1.34275					-0.301276
-0.589189					0.838879					0.884378					-0.0769953					-0.613919					-0.307593
0.419567					-1.30901					-0.070566					0.634781					-0.90592					-0.300712
0.199207					0.367265					2.20609					-0.73183					1.23298					-0.288895
-0.331461					0.0630175					-0.706982					-0.504061					0.633834					-0.288144
-0.829687					1.2894					0.626754					0.207715					0.683908					-0.278725
-0.52523					0.451807					0.422235					-0.304764					0.190094					-0.296361
-0.818485					0.0493549					0.829243					2.77011					-0.662782					-0.309446
0.45354					-0.463462					1.52043					2.77011					-1.39406					-0.282264
1.60835					0.333292					0.865243					0.777136					-0.0997917					-0.296661
-1.37092					-0.193813					-0.540068					-0.561003					0.706466					-0.311039
1.05596					0.547918					-0.063046					1.94445					-0.805036					-0.303774
-0.249214					0.756462					0.131455					0.00841791					0.240534					-0.273297
0.142844					-0.590726					-0.181969					0.122302					-0.625442					-0.305992
0.0682769					0.51707					0.588525					1.63127					-1.56488					-0.304894
-0.0181936					-0.203044					-0.315044					-0.532532					1.07143					-0.288308
1.20782					0.210115					0.664639					0.3216					-1.22185					-0.289241
1.32436					-0.31314					1.32571					0.293128					-0.475825					-0.285938
1.30652					-0.0874578					1.00167					0.0938311					0.557951					-0.280012
-0.122614					-1.32882					-0.458081					0.3216					0.00536025					-0.305496
0.154883					-0.0420132					0.973552					2.59928					-1.0689					-0.310063
-0.147545					-0.402434					0.245804					2.91247					-0.652509					-0.307874
0.526198					0.725709					1.75176					0.036889					-0.677552					-0.290572
-0.22702					-0.133813					0.640367					2.22916					-0.0399145					-0.30744
-0.180693					-0.623861					0.141038					0.891021					0.274753					-0.298903
0.590889					0.32927					1.00091					-0.47559					0.0235772					-0.288375
-0.657091					-0.0200887					-1.57056					-0.73183					1.23298					0.756596
-0.0188156					0.852737					0.790822					2.25763					-0.111512					-0.293383
0.339248					0.52125					0.49736					-0.219351					0.195915					-0.215533
0.698726					-0.666904					-0.278564					-0.561003					0.788863					-0.280131
1.03823					-0.217185					0.725378					2.2861					-1.2419					-0.304083
5.55522					0.608892					1.02623					-0.73183					1.23298					1.40308
3.00546					-0.451712					1.03091					1.34656					-1.26355					-0.285776
-0.137231					-0.254415					1.67693					1.63127					-0.0895479					-0.286421
-0.656752					-0.832298					0.0830307					-0.73183					1.23298					0.167705
-1.47131					-0.174941					-0.116379					-0.73183					1.23298					-0.0427222
0.74128					-0.107596					0.67609					0.947963					-0.0783072					-0.293545
0.786214					-0.333459					0.858953					0.264657					0.358809					-0.278376
-0.648031					-0.111523					0.320471					-0.105466					-0.239498					-0.263858
0.578756					0.117573					0.515204					0.691723					-1.1064					-0.297609
-0.00429496					0.0592242					1.41463					-0.73183					1.23298					-0.0632965
-0.452024					0.162292					1.77031					-0.703359					-0.311578					0.587225
1.04037					0.659263					0.797021					0.577839					-1.27308					-0.289664
-0.60757					-1.73224					-0.878946					-0.447119					-1.13062					-0.298846
0.114341					0.208916					-1.03958					0.492426					0.0129511					-0.312949
-0.103969					-1.05767					-0.877549					0.407013					-1.44947					-0.311523
0.118556					0.629316					0.829406					-0.504061					1.11464					0.05543
-0.00684097					0.861785					0.290505					-0.73183					1.23298					0.344679
-0.935879					-0.867758					2.26877					-0.73183					1.23298					-0.193746
-0.0736297					-0.107115					-0.88104					-0.0200531					-1.14485					-0.295082
0.625965					-0.628648					-0.293889					-0.447119					0.937757					-0.252191
0.117002					0.46814					0.214672					-0.418648					-0.409433					-0.302808
0.599112					-0.576383					0.939861					-0.105466					-1.11219					-0.289543
-0.483923					-0.0106967					1.34747					-0.133937					-1.01625					-0.302777
2.00133					0.07366					-1.02755					-0.73183					1.23298					0.199924
-0.676995					0.805454					0.101685					-0.703359					1.018					0.513036
0.304526					0.116885					0.771563					-0.162408					0.180395					-0.249031
-1.15728					-0.366102					-0.786811					-0.47559					0.243619					-0.297016

## Sheet: Fig.2E
	Lung	Spleen	Liver
Ca2+ frequency	20	1	2
	24	4	1
	15	2	5
	30	2	2
	18	10	4

## Sheet: Fig.2F
cell	Spherecity	ratio_mean
1	0.92523	0.0432832
2	0.9138	0.0431994
3	0.93579	0.0594676
4	0.930312	0.492084
5	0.935781	0.335654
6	0.902509	0.0918997
7	0.880244	0.0649995
8	0.88267	0.0493298
9	0.835952	0.049141
10	0.862853	0.046663
11	0.865024	0.0411606
12	0.87355	0.0427888
13	0.882201	0.0447299
14	0.889901	0.0469484
15	0.872332	0.0416786
16	0.872166	0.0519285
17	0.882891	0.0344927
18	0.889722	0.0383371
19	0.91389	0.0332018
20	0.850896	0.0373983
21	0.926866	0.0353087
22	0.938573	0.0412627
23	0.940325	0.0424258
24	0.947688	0.0318368
25	0.94223	0.0366234
26	0.950006	0.0367595
27	0.951695	0.0394201
28	0.948918	0.0366048
29	0.942518	0.0198058
30	0.819336	0.0512667
31	0.807351	0.0537805
32	0.797042	0.0641201
33	0.812628	0.610051
34	0.805708	0.431045
35	0.829923	0.211821
36	0.831402	0.117546
37	0.84024	0.0737367
38	0.834492	0.0738346
39	0.840241	0.0751067
40	0.859907	0.0636727
41	0.869021	0.0824355
42	0.871666	0.0808717
43	0.874925	0.083312
44	0.921603	0.0568093
45	0.919435	0.0515427
46	0.918478	0.058288
47	0.926507	0.0525203
48	0.923726	0.0533815
49	0.925759	0.0694125
50	0.909635	0.0656397
51	0.845935	0.213796
52	0.859125	0.362756
53	0.874576	0.191351
54	0.844044	0.0965117
55	0.845101	0.0781527
56	0.840928	0.0647247
57	0.817178	0.0703324
58	0.819575	0.0675874
59	0.80919	0.0699845
60	0.804746	0.065635
61	0.805946	0.0769132
62	0.810684	0.0705545
63	0.802066	0.0719367
64	0.804716	0.0705116
65	0.823137	0.0754459
66	0.79537	0.0724911
67	0.888021	0.0396445
68	0.877588	0.0372823
69	0.866574	0.0434333
70	0.91678	0.0466631
71	0.929357	0.0481657
72	0.900721	0.0488774
73	0.903089	0.0470413
74	0.891137	0.0450394
75	0.921108	0.0458059
76	0.902997	0.0553274
77	0.912593	0.202473
78	0.906383	0.437871
79	0.911766	0.14156
80	0.915966	0.082287
81	0.91055	0.0726915
82	0.901895	0.057895
83	0.907437	0.0628454
84	0.916285	0.0595516
85	0.917192	0.0586917
86	0.932512	0.0564943
87	0.935007	0.0634988
88	0.935457	0.0589294
89	0.930882	0.060579
90	0.93565	0.0557038
91	0.917564	0.0684947
92	0.914536	0.10905
93	0.771348	0.0275669
94	0.934319	0.046511
95	0.931722	0.044387
96	0.926065	0.0514867
97	0.930984	0.062619
98	0.921755	0.246461
99	0.911773	0.0977991
100	0.911504	0.0780016
101	0.909401	0.0670352
102	0.864786	0.0597921
103	0.878728	0.0600157
104	0.879779	0.0567527
105	0.893196	0.0504185
106	0.893296	0.0534837
107	0.888222	0.0550024
108	0.89167	0.0564894
109	0.90285	0.057277
110	0.933432	0.0401522
111	0.936454	0.0491405
112	0.933511	0.0463108
113	0.914318	0.0491103
114	0.931639	0.0474098
115	0.943635	0.0475918
116	0.935925	0.0728624
117	0.941843	0.226466
118	0.926973	0.34303
119	0.894644	0.188829
120	0.93315	0.129932
121	0.913621	0.0832988
122	0.904459	0.0726764
123	0.817432	0.0675354
124	0.935219	0.0695751
125	0.897299	0.0732753
126	0.903394	0.0743216
127	0.877584	0.0618625
128	0.903601	0.0671054
129	0.86331	0.0773637
130	0.865218	0.0680378
131	0.863359	0.0448644
132	0.879148	0.0463557
133	0.903811	0.0399644
134	0.906508	0.0468501
135	0.898913	0.0485882
136	0.865446	0.0551823
137	0.85379	0.0470055
138	0.847029	0.049283
139	0.847633	0.0579594
140	0.849756	0.0700322
141	0.849151	0.0745623
142	0.831105	0.163735
143	0.849824	0.191796
144	0.864831	0.146263
145	0.871574	0.0773755
146	0.854662	0.0621772
147	0.880721	0.0713143
148	0.880708	0.0762805
149	0.888519	0.0705096
150	0.888422	0.0695652
151	0.896508	0.0779377
152	0.901448	0.0737586
153	0.901509	0.0891919
154	0.899703	0.0779829
155	0.900307	0.0762735
156	0.89991	0.0840934
157	0.861127	0.0799905
158	0.912374	0.106411
159	0.896183	0.091782
160	0.929251	0.0912368
161	0.882881	0.0733133
162	0.943367	0.0815503
163	0.92912	0.0816387
164	0.866913	0.0553193
165	0.864014	0.0321567
166	0.84146	0.0441506
167	0.894698	0.0278613
168	0.876642	0.0323837
169	0.852226	0.0388771
170	0.842588	0.0373557
171	0.759714	0.0429271
172	0.803604	0.053206
173	0.832894	0.0530406
174	0.817389	0.0606308
175	0.827936	0.0529305
176	0.828184	0.0511082
177	0.846285	0.0516114
178	0.875127	0.0540984
179	0.893463	0.0467428
180	0.897628	0.0537137
181	0.905348	0.0503445
182	0.895874	0.0491845
183	0.890383	0.0500284
184	0.89881	0.0455948
185	0.903694	0.0490816
186	0.91881	0.0511827
187	0.854304	0.036816
188	0.881134	0.0518357
189	0.845366	0.0483554
190	0.867501	0.0471843
191	0.884151	0.0370184
192	0.901772	0.0442703
193	0.892006	0.0438048
194	0.881249	0.0441099
195	0.888703	0.0546854
196	0.903667	0.0495068
197	0.921354	0.0411649
198	0.913978	0.0388225
199	0.92238	0.0398983
200	0.913023	0.0514626
201	0.884243	0.0488759
202	0.882904	0.0612059
203	0.903307	0.0417653
204	0.885901	0.0448028
205	0.89003	0.0479672
206	0.895889	0.0488988
207	0.88381	0.0656725
208	0.874156	0.05355
209	0.865944	0.0454718
210	0.85869	0.0497732
211	0.879326	0.0360406
212	0.901312	0.0437902
213	0.874091	0.0544002
214	0.853141	0.058997
215	0.872979	0.0626465
216	0.861918	0.0543057
217	0.824661	0.0411695
218	0.826815	0.0612784
219	0.828574	0.063034
220	0.798283	0.117626
221	0.792326	0.103764
222	0.794761	0.076787
223	0.754136	0.0649207
224	0.744185	0.0673373
225	0.772621	0.0658608
226	0.76303	0.248244
227	0.785563	0.309654
228	0.745137	0.185715
229	0.736026	0.108551
230	0.731232	0.0817242
231	0.759893	0.0720596
232	0.793031	0.0818145
233	0.783373	0.0742571
234	0.779812	0.0753517
235	0.818254	0.0680161
236	0.814224	0.075828
237	0.811275	0.0720783
238	0.771904	0.0827962
239	0.872055	0.0902921
240	0.860876	0.0819957
241	0.852232	0.0907205
242	0.855811	0.0979325
243	0.892949	0.0875911
244	0.915959	0.07992
245	0.946021	0.108519
246	0.934354	0.117599
247	0.738421	0.0661731
248	0.754099	0.0709936
249	0.750867	0.0572134
250	0.749318	0.0540918
251	0.726846	0.136588
252	0.728921	0.413547
253	0.7677	0.618628
254	0.757349	0.723953
255	0.765947	0.778662
256	0.769547	0.639989
257	0.779463	0.839127
258	0.781446	0.589121
259	0.796383	0.292245
260	0.779609	0.159206
261	0.769864	0.0890875
262	0.809908	0.0710104
263	0.808923	0.0585404
264	0.82964	0.0601672
265	0.849959	0.0661337
266	0.832205	0.064048
267	0.855061	0.0666975
268	0.871934	0.0636363
269	0.867307	0.0651883
270	0.875297	0.0678978
271	0.861907	0.071663
272	0.86264	0.0729966
273	0.87883	0.0771198
274	0.882043	0.0767833
275	0.883407	0.0724863
276	0.891588	0.0834261
277	0.8614	0.0959764
278	0.844661	0.098513
279	0.835087	0.0895596
280	0.841846	0.0652604
281	0.854182	0.0694205
282	0.873208	0.0538665
283	0.829549	0.0569837
284	0.884679	0.0545719
285	0.953452	0.063976
286	0.950607	0.0708356
287	0.954682	0.0761365
288	0.958329	0.0949406
289	0.958047	0.0837769
290	0.961495	0.479229
291	0.952164	0.234685
292	0.944362	0.0987777
293	0.944003	0.0789803
294	0.944462	0.0674692
295	0.946759	0.0745181
296	0.957398	0.061489
297	0.932876	0.0597182
298	0.955692	0.0697952
299	0.95447	0.0720961
300	0.959267	0.0866026
301	0.960957	0.0695082
302	0.955633	0.0899859
303	0.958998	0.0749226
304	0.95956	0.0917231
305	0.952505	0.0828776
306	0.95311	0.0709008
307	0.950061	0.0730236
308	0.950511	0.0701543
309	0.954778	0.0830748
310	0.9568	0.0665361
311	0.957778	0.0675783
312	0.955842	0.072035
313	0.955129	0.0764916
314	0.952437	0.0705874
315	0.95682	0.0827769
316	0.956746	0.0784898
317	0.953974	0.0764781
318	0.954535	0.0728889
319	0.979189	0.0615493
320	0.832295	0.0518873
321	0.901545	0.0566855
322	0.866837	0.0491892
323	0.927293	0.0548926
324	0.918241	0.0636185
325	0.933229	0.065638
326	0.926629	0.0808156
327	0.861594	0.217588
328	0.790845	0.108968
329	0.849271	0.0597647
330	0.892966	0.0644889
331	0.807043	0.0615095
332	0.805667	0.059541
333	0.833697	0.0495039
334	0.848544	0.063854
335	0.828623	0.0571549
336	0.825206	0.0614303
337	0.834863	0.0658581
338	0.840516	0.0544801
339	0.783757	0.0580135
340	0.77189	0.0616629
341	0.817928	0.0791102
342	0.79214	0.451164
343	0.799181	0.203562
344	0.741272	0.117904
345	0.790527	0.0877607
346	0.731283	0.0732894
347	0.718548	0.0743352
348	0.767572	0.0597095
349	0.738339	0.0683376
350	0.775419	0.055574
351	0.728545	0.0597634
352	0.716632	0.0615329
353	0.75288	0.063554
354	0.747359	0.0537048
355	0.728749	0.0755023
356	0.755774	0.0595077
357	0.755829	0.0817649
358	0.741978	0.0737177
359	0.724352	0.0614689
360	0.741614	0.0634971
361	0.760104	0.0750188
362	0.738857	0.0644439
363	0.757661	0.0783405
364	0.749143	0.0656813
365	0.759313	0.0796228
366	0.717308	0.0597305
367	0.746473	0.0587231
368	0.715531	0.0631901
369	0.751136	0.0687706
370	0.732088	0.0778525
371	0.762718	0.0624619
372	0.771823	0.0700431
373	0.747459	0.0763501
374	0.757714	0.0736047
375	0.72036	0.0612619
376	0.741018	0.0904837
377	0.744797	0.0862637
378	0.703415	0.0809425
379	0.783788	0.0781277
380	0.797016	0.074642
381	0.75214	0.0728654
382	0.806571	0.0727083
383	0.808591	0.0744015
384	0.731113	0.0762841
385	0.751183	0.0874049
386	0.787849	0.0759606
387	0.819017	0.0892218
388	0.798354	0.0967994
389	0.75693	0.0834695
390	0.820192	0.0860617
391	0.796092	0.0802495
392	0.761855	0.0866139
393	0.798631	0.0828574
394	0.793335	0.0874209
395	0.829092	0.0964861
396	0.78782	0.0813404
397	0.833007	0.102812
398	0.771369	0.0921513
399	0.78277	0.0932937
400	0.771009	0.0970103
401	0.76661	0.105867
402	0.783259	0.0963047
403	0.7812	0.0899534
404	0.759325	0.109237
405	0.766187	0.10809
406	0.792494	0.106749
407	0.72304	0.0349308
408	0.788019	0.0395392
409	0.839759	0.0392856
410	0.834364	0.0393193
411	0.8797	0.0416223
412	0.769485	0.0422579
413	0.785847	0.0440824
414	0.849257	0.0507486
415	0.765428	0.0484708
416	0.772623	0.0478338
417	0.71228	0.0449405
418	0.664	0.376399
419	0.682599	0.357418
420	0.685081	0.356357
421	0.648198	0.380099
422	0.658404	0.343851
423	0.878041	0.10797
424	0.869156	0.116485
425	0.882216	0.117015
426	0.902299	0.109338
427	0.910057	0.123985
428	0.904888	0.132425
429	0.882656	0.38112
430	0.85897	0.194458
431	0.823972	0.163626
432	0.861171	0.190429
433	0.89048	1.15641
434	0.892017	0.576718
435	0.891049	0.295457
436	0.896149	0.190835
437	0.891094	0.152305
438	0.894031	0.166149
439	0.900684	0.189568
440	0.885203	0.169122
441	0.858485	0.174992
442	0.857465	0.170421
443	0.887152	0.185393
444	0.859121	0.159577
445	0.864508	0.177388
446	0.886113	0.184489
447	0.88438	0.195568
448	0.869465	0.19149
449	0.882162	0.192239
450	0.871787	0.196365
451	0.879043	0.200659
452	0.879798	0.207344
453	0.865634	0.198184
454	0.861788	0.207984
455	0.867367	0.221375
456	0.879864	0.21475
457	0.862219	0.216856
458	0.86925	0.215341
459	0.887408	0.225834
460	0.856029	0.236038
461	0.854601	0.242126
462	0.869836	0.242841
463	0.857811	0.255892
464	0.876764	0.260401
465	0.854632	0.266349
466	0.850105	0.246477
467	0.845219	0.277671
468	0.795685	0.266117
469	0.787135	0.286002
470	0.774018	0.298507
471	0.740094	0.310472
472	0.835048	0.116187
473	0.850797	0.120793
474	0.775994	0.119788
475	0.816699	0.14821
476	0.85896	0.461477
477	0.823207	0.556374
478	0.84753	0.671505
479	0.80898	0.205736
480	0.748888	0.131621
481	0.720409	0.132168
482	0.737163	0.129609
483	0.744712	0.13708
484	0.742297	0.130841
485	0.738263	0.14864
486	0.747406	0.154708
487	0.76818	0.127825
488	0.727073	0.136807
489	0.740238	0.148677
490	0.701392	0.159577
491	0.747577	0.144602
492	0.73019	0.177386
493	0.730073	0.138784
494	0.901993	0.0866418
495	0.844277	0.0870405
496	0.852158	0.086442
497	0.834223	0.0947376
498	0.829482	0.0863029
499	0.855827	0.154972
500	0.870186	0.640375
501	0.827922	0.268022
502	0.826297	0.150905
503	0.819654	0.109161
504	0.815091	0.126057
505	0.82038	0.105169
506	0.815035	0.0967147
507	0.798829	0.0997658
508	0.827928	0.102881
509	0.820312	0.103535
510	0.806475	0.101946
511	0.81195	0.105038
512	0.808539	0.100211
513	0.816048	0.097749
514	0.830375	0.100421
515	0.83498	0.114943
516	0.868765	0.11046
517	0.84361	0.106675
518	0.852012	0.111294
519	0.861138	0.1063
520	0.860307	0.116892
521	0.886982	0.109324
522	0.850454	0.117107
523	0.855361	0.119539
524	0.816739	0.123012
525	0.828242	0.11764
526	0.771933	0.120635
527	0.737724	0.131543
528	0.795608	0.119191
529	0.740804	0.126606
530	0.718	0.137723
531	0.740786	0.126799
532	0.88637	0.136979
533	0.895184	0.132486
534	0.842105	0.134693
535	0.854514	0.122454
536	0.858078	0.122888
537	0.845696	0.123717
538	0.827331	0.120912
539	0.754924	0.14557
540	0.718104	0.150057
541	0.766511	0.13329
542	0.848492	0.131103
543	0.875654	0.137941
544	0.852825	0.144113
545	0.859889	0.150558
546	0.825735	0.143779
547	0.837112	0.143644
548	0.841495	0.147135
549	0.832321	0.149651
550	0.810282	0.147696
551	0.821475	0.150532
552	0.784457	0.146739
553	0.788274	0.15364
554	0.842721	0.155362
555	0.774966	0.148029
556	0.749486	0.156454
557	0.884683	0.178191
558	0.883694	0.169743
559	0.704686	0.153058
560	0.821926	0.165555
561	0.805875	0.166499
562	0.893399	0.105115
563	0.856833	0.136386
564	0.86275	0.114646
565	0.90902	0.168814
566	0.91951	0.913516
567	0.913806	0.373544
568	0.900787	0.185765
569	0.921825	0.150952
570	0.869643	0.130356
571	0.895695	0.119844
572	0.914465	0.0997428
573	0.883247	0.0990398
574	0.890928	0.101306
575	0.892948	0.118827
576	0.893714	0.229365
577	0.889939	0.711579
578	0.878909	0.485021
579	0.883369	0.239601
580	0.897293	0.294682
581	0.894727	0.219428
582	0.905937	0.128742
583	0.903703	0.125435
584	0.901053	0.123546
585	0.895342	0.118272
586	0.873226	0.106386
587	0.864748	0.123364
588	0.872118	0.121244
589	0.910895	0.120208
590	0.893867	0.124229
591	0.904664	0.11348
592	0.914346	0.114483
593	0.926927	0.116995
594	0.923741	0.123386
595	0.901369	0.123933
596	0.877234	0.12445
597	0.864844	0.127535
598	0.854493	0.120315
599	0.831944	0.136432
600	0.869785	0.130773
601	0.879534	0.11828
602	0.74995	0.0899649
603	0.75429	0.0894847
604	0.752049	0.0958759
605	0.804753	0.103207
606	0.786801	0.100734
607	0.836125	0.103147
608	0.859352	0.0979113
609	0.848785	0.100769
610	0.909966	0.100891
611	0.786789	0.108438
612	0.714724	0.137923
613	0.706001	0.399622
614	0.716186	0.430935
615	0.723319	0.225062
616	0.71226	0.243077
617	0.905289	0.107912
618	0.919228	0.112528
619	0.904525	0.104223
620	0.899085	0.109259
621	0.864398	0.0959773
622	0.828957	0.107152
623	0.827695	0.11646
624	0.825209	0.115375
625	0.771172	0.125248
626	0.787528	0.122776
627	0.711761	0.122453
628	0.839799	0.121223
629	0.858072	0.132575
630	0.855472	0.368818
631	0.863247	0.164557
632	0.879899	0.146011
633	0.856108	0.128751
634	0.899963	0.117564
635	0.848247	0.101526
636	0.835332	0.114728
637	0.805289	0.125436
638	0.819715	0.125777
639	0.791839	0.128667
640	0.827879	0.141018
641	0.789688	0.167373
642	0.810354	0.303164
643	0.810928	0.350219
644	0.818773	0.238108
645	0.820455	0.40091
646	0.833975	0.333718
647	0.845705	0.228621
648	0.831636	0.194618
649	0.830372	0.191701
650	0.806047	0.179401
651	0.788456	0.101747
652	0.798623	0.113597
653	0.819316	0.104102
654	0.849418	0.119202
655	0.854372	0.120089
656	0.873715	0.12333
657	0.891106	0.126499
658	0.909602	0.401572
659	0.910882	0.336994
660	0.83459	0.206612
661	0.894916	0.168055
662	0.884684	0.148109
663	0.90061	0.150841
664	0.850404	0.120565
665	0.847639	0.120374
666	0.845539	0.125371
667	0.866914	0.130162
668	0.826252	0.142147
669	0.82384	0.138365
670	0.834205	0.148131
671	0.841918	0.136121
672	0.829258	0.15853
673	0.800051	0.12717
674	0.791932	0.14592
675	0.812229	0.150853
676	0.832072	0.152112
677	0.811755	0.157005
678	0.823971	0.158854
679	0.805833	0.142506
680	0.75275	0.157182
681	0.738068	0.188456
682	0.751922	0.46465
683	0.771256	0.494662
684	0.755569	0.258314
685	0.774999	0.213787
686	0.788472	0.193256
687	0.7852	0.177301
688	0.790683	0.192454
689	0.794327	0.189373
690	0.819905	0.191031
691	0.833706	0.199305
692	0.860348	0.199153
693	0.854763	0.205829
694	0.816555	0.20442
695	0.806851	0.206925
696	0.783647	0.216491
697	0.803962	0.229667
698	0.793433	0.222464
699	0.828323	0.120598
700	0.841076	0.0927797
701	0.816586	0.0899986
702	0.818098	0.108887
703	0.817716	0.496131
704	0.855242	0.250847
705	0.84755	0.185877
706	0.870579	0.133266
707	0.871585	0.126252
708	0.852738	0.128177
709	0.834783	0.12016
710	0.838792	0.123747
711	0.779415	0.135794
712	0.819535	0.141311
713	0.834518	0.1449
714	0.84417	0.161238
715	0.843356	0.150201
716	0.831525	0.159083
717	0.795179	0.154684
718	0.766062	0.161362
719	0.760452	0.165861
720	0.730788	0.166882
721	0.783447	0.177015
722	0.801163	0.177303
723	0.794162	0.174498
724	0.905546	0.0958691
725	0.881028	0.106877
726	0.60668	0.116374
727	0.897789	0.0944008
728	0.896923	0.70605
729	0.890147	0.405773
730	0.916988	0.987709
731	0.927803	0.603931
732	0.936858	0.206565
733	0.908854	0.138953
734	0.917738	0.120874
735	0.929332	0.10163
736	0.930948	0.10428
737	0.916419	0.100363
738	0.895869	0.0959338
739	0.874942	0.0936265
740	0.888747	0.0923412
741	0.896747	0.0960569
742	0.892936	0.096204
743	0.863139	0.100974
744	0.807556	0.108007
745	0.790056	0.0995768
746	0.795744	0.105003
747	0.79552	0.1015
748	0.815001	0.12116
749	0.818302	0.163132
750	0.807569	0.142512
751	0.794825	0.180456
752	0.808027	0.216756
753	0.807561	0.242629
754	0.806941	0.270878
755	0.806547	0.267271
756	0.806165	0.300634
757	0.810805	0.215894
758	0.833182	0.152544
759	0.851766	0.132572
760	0.833292	0.145749
761	0.822213	0.134196
762	0.863546	0.124893
763	0.862168	0.126575
764	0.874756	0.124964
765	0.838733	0.126243
766	0.789495	0.1359
767	0.841964	0.759149
768	0.864897	0.356133
769	0.857968	0.243014
770	0.851717	0.846108
771	0.859324	0.482071
772	0.861406	0.335631
773	0.860619	0.201099
774	0.875776	0.18693
775	0.885171	0.174427
776	0.908121	0.150864
777	0.840598	0.10294
778	0.862702	0.105278
779	0.84703	0.104672
780	0.850171	0.104246
781	0.857663	0.109053
782	0.826072	0.130197
783	0.833653	0.268463
784	0.812809	0.684021
785	0.841478	0.382537
786	0.837731	0.45901
787	0.816832	0.302511
788	0.754279	0.197866
789	0.866882	0.155733
790	0.834695	0.13439
791	0.864893	0.126203
792	0.834728	0.132464
793	0.842118	0.128298
794	0.862255	0.133726
795	0.865011	0.133121
796	0.874045	0.126266
797	0.876139	0.135462
798	0.860817	0.139554
799	0.841967	0.138679
800	0.82819	0.153021
801	0.817737	0.144826
802	0.830833	0.150955
803	0.833475	0.147486
804	0.864523	0.138478
805	0.856803	0.150777
806	0.860709	0.148938
807	0.855713	0.174821
808	0.858562	0.18259
809	0.792095	0.173618
810	0.832069	0.185039
811	0.840385	0.171
812	0.693496	0.208849
813	0.73245	0.172273
814	0.724988	0.168161
815	0.742236	0.182145
816	0.735073	0.180614
817	0.870439	0.140606
818	0.885244	0.131542
819	0.89528	0.144412
820	0.900664	0.145278
821	0.966172	0.098222
822	0.961751	0.463762
823	0.9589	0.171707
824	0.889977	0.140975
825	0.961273	0.107659
826	0.96109	0.09128
827	0.961968	0.0946543
828	0.963844	0.0847134
829	0.853605	0.0970072
830	0.925691	0.0936312
831	0.935548	0.099535
832	0.933177	0.104575
833	0.924678	0.104037
834	0.93069	0.120042
835	0.882395	0.136176
836	0.908502	0.122433
837	0.929808	0.129509
838	0.934944	0.116113
839	0.923042	0.117522
840	0.929177	0.147552
841	0.938335	0.398595
842	0.943711	0.303208
843	0.9308	0.235547
844	0.936006	0.732902
845	0.918579	0.620522
846	0.908353	0.360291
847	0.90196	0.170716
848	0.925925	0.130045
849	0.926083	0.128132
850	0.916371	0.12309
851	0.918685	0.136464
852	0.938464	0.125663
853	0.945773	0.118799
854	0.948324	0.125445
855	0.939254	0.134919
856	0.939171	0.136414
857	0.941861	0.134259
858	0.928066	0.124351
859	0.929052	0.126144
860	0.921699	0.122876
861	0.92969	0.133362
862	0.931441	0.1491
863	0.926323	0.139217
864	0.890097	0.138452
865	0.910926	0.147432
866	0.915362	0.153549
867	0.911961	0.145731
868	0.920972	0.163578
869	0.916928	0.139475
870	0.927776	0.151241
871	0.936225	0.154283
872	0.929275	0.159641
873	0.794264	0.110257
874	0.781333	0.125275
875	0.845203	0.113188
876	0.851073	0.125654
877	0.722997	0.14857
878	0.778273	0.115548
879	0.79259	0.104053
880	0.778256	0.155479
881	0.795966	0.753805
882	0.772585	0.326068
883	0.777896	0.252801
884	0.77499	0.161725
885	0.751676	0.119217
886	0.743853	0.12429
887	0.750136	0.121668
888	0.77404	0.128736
889	0.755218	0.122856
890	0.748965	0.119105
891	0.750688	0.116643
892	0.827187	0.128805
893	0.825262	0.106861
894	0.736843	0.115382
895	0.73847	0.127117
896	0.731939	0.137735
897	0.721738	0.120363
898	0.737443	0.138996
899	0.725019	0.138042
900	0.720632	0.122695
901	0.716457	0.124132
902	0.730971	0.141857
903	0.854313	0.106901
904	0.886248	0.119722
905	0.898882	0.0999045
906	0.918645	0.0865244
907	0.920521	0.093307
908	0.88075	0.106374
909	0.876911	0.108286
910	0.909461	0.0957048
911	0.909668	0.102656
912	0.900954	0.114183
913	0.837185	0.112497
914	0.910899	0.10139
915	0.889778	0.105067
916	0.892165	0.117843
917	0.895828	0.10659
918	0.897421	0.109381
919	0.918916	0.487287
920	0.9128	0.260687
921	0.879225	0.149817
922	0.910404	0.12232
923	0.913683	0.117551
924	0.925709	0.111106
925	0.902634	0.122975
926	0.902613	0.1166
927	0.894751	0.108337
928	0.890452	0.116064
929	0.904179	0.113423
930	0.919854	0.123672
931	0.908652	0.123005
932	0.915572	0.123567
933	0.90366	0.115968
934	0.926947	0.110951
935	0.921261	0.12488
936	0.92916	0.142959
937	0.914751	0.122786
938	0.904923	0.12722
939	0.908766	0.126613
940	0.904458	0.134154
941	0.908063	0.129477
942	0.905492	0.139451
943	0.898744	0.126957
944	0.891162	0.135936
945	0.899154	0.128192
946	0.91238	0.137966
947	0.910978	0.131446
948	0.921936	0.131541
949	0.921909	0.137041
950	0.925639	0.13864
951	0.923366	0.135774
952	0.921623	0.145757
953	0.937058	0.142531
954	0.926313	0.164068
955	0.937805	0.15046
956	0.921995	0.163903
957	0.931556	0.158525
958	0.934622	0.167047
959	0.911844	0.157202
960	0.90469	0.16141
961	0.896142	0.160839
962	0.916824	0.139769
963	0.917121	0.166787
964	0.917761	0.160474
965	0.930299	0.14658
966	0.917889	0.156202
967	0.922795	0.165167
968	0.926933	0.173165
969	0.911122	0.160012
970	0.913222	0.165725
971	0.928347	0.157085
972	0.908052	0.169758
973	0.910716	0.16384
974	0.929364	0.166703
975	0.925259	0.176485
976	0.914552	0.164681
977	0.921115	0.188767
978	0.922304	0.191957
979	0.909145	0.173147
980	0.919211	0.187188
981	0.881514	0.0922417
982	0.800129	0.115544
983	0.795039	0.0971305
984	0.753292	0.0871415
985	0.813301	0.086646
986	0.829641	0.103895
987	0.832752	0.327227
988	0.827099	0.147323
989	0.827734	0.446445
990	0.809768	0.48275
991	0.819568	0.332898
992	0.780943	0.210555
993	0.788925	0.188747
994	0.829681	0.131096
995	0.837326	0.11072
996	0.861102	0.112708
997	0.855427	0.115383
998	0.841472	0.128129
999	0.82999	0.135174
1000	0.751433	0.144387
1001	0.756801	0.127831
1002	0.830189	0.141183
1003	0.811797	0.131142
1004	0.802249	0.128557
1005	0.864017	0.11189
1006	0.832631	0.128634
1007	0.879475	0.101984
1008	0.88717	0.11246
1009	0.894214	0.102467
1010	0.884567	0.11198
1011	0.918294	0.109297
1012	0.906477	0.115718
1013	0.834829	0.209119
1014	0.900067	0.179092
1015	0.936511	0.35524
1016	0.945916	0.635731
1017	0.937826	0.39746
1018	0.943392	0.212618
1019	0.921894	0.15707
1020	0.906953	0.138051
1021	0.932798	0.151204
1022	0.918093	0.127053
1023	0.886812	0.140836
1024	0.935018	0.138347
1025	0.93304	0.150733
1026	0.939816	0.145041
1027	0.937806	0.161616
1028	0.938775	0.145644
1029	0.936366	0.15008
1030	0.919225	0.139082
1031	0.902568	0.131488
1032	0.844589	0.135766
1033	0.855383	0.155699
1034	0.860232	0.158701
1035	0.843351	0.145902
1036	0.793376	0.129456
1037	0.833334	0.155855
1038	0.81096	0.175788
1039	0.799116	0.168101
1040	0.778858	0.165208
1041	0.810778	0.143726
1042	0.802215	0.145822
1043	0.748119	0.163303
1044	0.802152	0.172681
1045	0.795869	0.178873
1046	0.830126	0.15742
1047	0.874733	0.15671
1048	0.846319	0.612411
1049	0.812569	0.469599
1050	0.81831	0.438778
1051	0.623957	0.192054
1052	0.793771	0.145914
1053	0.799374	0.137652
1054	0.79412	0.153764
1055	0.720954	0.205831
1056	0.760209	0.166124
1057	0.716524	0.130514
1058	0.751706	0.154026
1059	0.755429	0.185457
1060	0.803199	0.141917
1061	0.852911	0.15127
1062	0.891491	0.155921
1063	0.81157	0.119953
1064	0.916997	0.148203
1065	0.774913	0.114106
1066	0.874298	0.167983
1067	0.841057	0.16764
1068	0.886698	0.160878
1069	0.851941	0.173446
1070	0.847453	0.179415
1071	0.861573	0.175594
1072	0.873696	0.162357
1073	0.854366	0.180564
1074	0.801158	0.184656
1075	0.792354	0.189029
1076	0.935197	0.189632
1077	0.934538	0.193693
1078	0.938195	0.219989
1079	0.928011	0.0811855
1080	0.915827	0.0796974
1081	0.905313	0.0751112
1082	0.880316	0.0881152
1083	0.86712	0.0996093
1084	0.890528	0.07424
1085	0.910735	0.0919302
1086	0.928958	0.0874644
1087	0.919481	0.0871557
1088	0.842843	0.0829987
1089	0.908618	0.0941576
1090	0.901946	0.087849
1091	0.87465	0.0924466
1092	0.8472	0.0982314
1093	0.821727	0.0909838
1094	0.846572	0.104506
1095	0.852081	0.101119
1096	0.845115	0.129676
1097	0.838432	0.146771
1098	0.821425	0.293461
1099	0.848606	0.578436
1100	0.846912	0.409156
1101	0.856497	0.293552
1102	0.831108	0.198353
1103	0.808307	0.125873
1104	0.750884	0.127076
1105	0.857174	0.113177
1106	0.90135	0.100212
1107	0.882431	0.100497
1108	0.818981	0.111035
1109	0.792046	0.0908364
1110	0.759701	0.100495
1111	0.749589	0.122296
1112	0.76832	0.120736
1113	0.80763	0.107761
1114	0.769099	0.120209
1115	0.7508	0.112494
1116	0.84331	0.123286
1117	0.802367	0.124786
1118	0.730527	0.122355
1119	0.762366	0.134488
1120	0.75035	0.319539
1121	0.735699	0.561017
1122	0.764076	0.257084
1123	0.759723	0.159963
1124	0.827446	0.151596
1125	0.856404	0.159625
1126	0.855567	0.143083
1127	0.885566	0.157379
1128	0.881574	0.163002
1129	0.851942	0.167648
1130	0.892306	0.17368
1131	0.873025	0.166534
1132	0.878324	0.193515
1133	0.897299	0.167697
1134	0.922508	0.140941
1135	0.78764	0.181823
1136	0.935253	0.147656
1137	0.939112	0.120656
1138	0.935623	0.129651
1139	0.904651	0.157656
1140	0.893873	0.13228
1141	0.9027	0.132651
1142	0.907543	0.143728
1143	0.924964	0.144791
1144	0.902847	0.149631
1145	0.876766	0.151068
1146	0.848933	0.146792
1147	0.812832	0.177342
1148	0.812156	0.155074
1149	0.822348	0.196751
1150	0.792122	0.67135
1151	0.779869	0.443504
1152	0.737464	0.24903
1153	0.7921	0.195517
1154	0.71418	0.172288
1155	0.668336	0.174051
1156	0.721656	0.16428
1157	0.867811	0.183562
1158	0.884448	0.18679
1159	0.873629	0.212405
1160	0.874556	0.196134
1161	0.865484	0.22507
1162	0.837465	0.220217
1163	0.823742	0.214103
1164	0.799955	0.220134
1165	0.750651	0.230548
1166	0.784304	0.250508
1167	0.702225	0.228335
1168	0.792398	0.230524
1169	0.8716	0.242005
1170	0.880354	0.233544
1171	0.932877	0.110322
1172	0.936277	0.105572
1173	0.924066	0.112241
1174	0.939821	0.113136
1175	0.946206	0.120664
1176	0.945149	0.129755
1177	0.940402	0.925208
1178	0.935982	0.458608
1179	0.939049	0.205209
1180	0.93861	0.150897
1181	0.940552	0.136763
1182	0.946829	0.131762
1183	0.945827	0.139844
1184	0.927181	0.148545
1185	0.925152	0.147372
1186	0.9293	0.149747
1187	0.924489	0.158924
1188	0.929328	0.150012
1189	0.92604	0.16762
1190	0.90354	0.154685
1191	0.862009	0.151703
1192	0.883171	0.105507
1193	0.842742	0.102453
1194	0.796153	0.101125
1195	0.877935	0.117109
1196	0.892884	0.1103
1197	0.874639	0.0837633
1198	0.856832	0.104158
1199	0.883916	0.109697
1200	0.886036	0.115545
1201	0.925986	0.196895
1202	0.944062	0.470774
1203	0.956918	0.221543
1204	0.938917	0.156084
1205	0.921218	0.131234
1206	0.89577	0.127688
1207	0.94337	0.120467
1208	0.960318	0.124719
1209	0.929781	0.0911403
1210	0.931507	0.0914593
1211	0.928286	0.092529
1212	0.938402	0.0921102
1213	0.9517	0.709805
1214	0.949699	0.429172
1215	0.948169	0.235041
1216	0.950213	0.159843
1217	0.953423	0.136303
1218	0.953768	0.123402
1219	0.951404	0.137126
1220	0.954681	0.136194
1221	0.947965	0.136099
1222	0.944488	0.138058
1223	0.918217	0.150189
1224	0.923437	0.146328
1225	0.93905	0.148108
1226	0.933391	0.158585
1227	0.918202	0.169847
1228	0.932013	0.165957
1229	0.947794	0.180366
1230	0.947356	0.168664
1231	0.953576	0.187365
1232	0.950716	0.194701
1233	0.951851	0.19942
1234	0.940755	0.210306
1235	0.946049	0.206021
1236	0.947447	0.220732
1237	0.949113	0.214504
1238	0.950366	0.24052
1239	0.953016	0.238584
1240	0.946028	0.243505
1241	0.934579	0.244368
1242	0.761497	0.152865
1243	0.738868	0.145247
1244	0.780584	0.255598
1245	0.774222	0.170368
1246	0.762514	0.126605
1247	0.754827	0.136247
1248	0.856692	0.114791
1249	0.899111	0.115503
1250	0.891595	0.0943945
1251	0.884033	0.103393
1252	0.816462	0.107014
1253	0.817667	0.293236
1254	0.836107	0.525834
1255	0.832466	0.217248
1256	0.842146	0.156191
1257	0.853424	0.143448
1258	0.88629	0.136347
1259	0.898383	0.132388
1260	0.899862	0.137039
1261	0.906837	0.136338
1262	0.90268	0.133749
1263	0.898075	0.14129
1264	0.911411	0.154945
1265	0.896016	0.160239
1266	0.898986	0.159867
1267	0.884231	0.16457
1268	0.877882	0.172564
1269	0.885977	0.183683
1270	0.893059	0.178146
1271	0.895317	0.1856
1272	0.901276	0.187531
1273	0.857802	0.179153
1274	0.850085	0.203982
1275	0.830895	0.173768
1276	0.799449	0.183737
1277	0.833246	0.164614
1278	0.854669	0.163969
1279	0.854611	0.269665
1280	0.813247	0.286527
1281	0.828053	0.172628
1282	0.842057	0.155646
1283	0.840198	0.122043
1284	0.862248	0.11655
1285	0.85601	0.119257
1286	0.85934	0.109809
1287	0.85792	0.119723
1288	0.871753	0.1098
1289	0.875037	0.109911
1290	0.882462	0.103971
1291	0.881587	0.109683
1292	0.882899	0.112301
1293	0.860583	0.126111
1294	0.861872	0.119233
1295	0.847526	0.129482
1296	0.856107	0.136427
1297	0.931968	0.0943212
1298	0.830142	0.120687
1299	0.830586	0.120602
1300	0.880459	0.118736
1301	0.880552	1.05308
1302	0.919464	1.0388
1303	0.916736	0.959367
1304	0.889262	0.549475
1305	0.894396	0.306272
1306	0.881795	0.193671
1307	0.850471	0.169919
1308	0.864625	0.170015
1309	0.871366	0.150315
1310	0.891373	0.151769
1311	0.862732	0.162448
1312	0.892852	0.185667
1313	0.866276	0.173822
1314	0.87078	0.171138
1315	0.870385	0.177843
1316	0.878475	0.18416
1317	0.88176	0.178104
1318	0.859266	0.183191
1319	0.866173	0.204075
1320	0.87791	0.196076
1321	0.928009	0.207224
1322	0.844372	0.10798
1323	0.810473	0.117923
1324	0.80433	0.113785
1325	0.824848	0.142894
1326	0.821487	0.151528
1327	0.772504	0.408975
1328	0.717612	0.219433
1329	0.757133	0.162382
1330	0.733706	0.145356
1331	0.746444	0.144224
1332	0.743984	0.152798
1333	0.736721	0.154313
1334	0.742463	0.151875
1335	0.727473	0.153805
1336	0.794803	0.169297
1337	0.768212	0.157068
1338	0.808057	0.176853
1339	0.754034	0.186725
1340	0.806681	0.172829
1341	0.812279	0.202099
1342	0.929847	0.0799387
1343	0.942951	0.0822078
1344	0.926856	0.102834
1345	0.925431	0.102108
1346	0.915723	0.0904131
1347	0.935454	0.0882502
1348	0.914264	0.0946051
1349	0.931297	0.0936599
1350	0.933978	0.10924
1351	0.92129	0.0928724
1352	0.912586	0.0935916
1353	0.897066	0.131088
1354	0.884963	0.458366
1355	0.869581	0.174229
1356	0.848581	0.114141
1357	0.868046	0.117653
1358	0.86646	0.104838
1359	0.870436	0.103904
1360	0.879372	0.121168
1361	0.91415	0.111453
1362	0.919357	0.106363
1363	0.932443	0.124013
1364	0.944941	0.10147
1365	0.950582	0.122402
1366	0.913382	0.122446
1367	0.90742	0.127622
1368	0.889505	0.119019
1369	0.886779	0.134603
1370	0.883556	0.0804852
1371	0.932095	0.0870404
1372	0.936986	0.0859639
1373	0.940706	0.090706
1374	0.946723	0.0946682
1375	0.951768	0.10638
1376	0.949795	0.110059
1377	0.954348	0.166416
1378	0.952739	0.402965
1379	0.955461	0.184324
1380	0.944826	0.145576
1381	0.929226	0.137941
1382	0.9193	0.135135
1383	0.885156	0.144685
1384	0.878779	0.149766
1385	0.866162	0.151493
1386	0.830708	0.155776
1387	0.867628	0.131246
1388	0.844597	0.611226
1389	0.828777	0.591767
1390	0.838625	0.561731
1391	0.827269	0.387869
1392	0.858754	0.344739
1393	0.795408	0.191392
1394	0.7864	0.184713
1395	0.762468	0.168261
1396	0.85029	0.154067
1397	0.781077	0.147442
1398	0.794489	0.150737
1399	0.764325	0.160423
1400	0.772502	0.151475
1401	0.721022	0.173989
1402	0.676205	0.183743
1403	0.71076	0.228109
1404	0.81139	0.212027
1405	0.839247	0.0868738
1406	0.867493	0.0878653
1407	0.857414	0.0942508
1408	0.866848	0.0881212
1409	0.889056	0.0933698
1410	0.883662	0.103737
1411	0.856944	0.807843
1412	0.871046	0.462763
1413	0.876983	0.350572
1414	0.885249	0.20528
1415	0.898561	0.131429
1416	0.859481	0.212928
1417	0.834773	0.248756
1418	0.813906	0.294209
1419	0.828154	0.285481
1420	0.782471	0.276498
1421	0.759275	0.31123
1422	0.760692	0.402899
1423	0.79237	0.340253
1424	0.785159	0.34342
1425	0.776485	0.368407
1426	0.776408	0.431961
1427	0.791425	0.396005
1428	0.771862	0.389325
1429	0.762716	0.425405
1430	0.734644	0.509436
1431	0.775437	0.492484
1432	0.771071	0.480282
1433	0.760133	0.472233
1434	0.816011	0.417552
1435	0.805388	0.459403
1436	0.782647	0.454349
1437	0.798558	0.472696
1438	0.917446	0.463758
1439	0.877553	0.489524
1440	0.879993	0.473059
1441	0.893277	0.498828
1442	0.837792	0.178764
1443	0.915182	0.162524
1444	0.845866	0.176626
1445	0.853325	0.184503
1446	0.889346	0.191611
1447	0.732671	0.198754
1448	0.688816	0.190502
1449	0.651569	0.186011
1450	0.686004	0.186978
1451	0.715896	0.244907
1452	0.690853	0.201346
1453	0.697491	0.233949
1454	0.747929	0.25898
1455	0.764885	0.240839
1456	0.784601	0.251857
1457	0.796865	0.230704
1458	0.782652	0.256394
1459	0.741457	0.2379
1460	0.853267	0.238873
1461	0.816416	0.272894
1462	0.799119	0.303294
1463	0.802174	0.281132
1464	0.823602	0.315359
1465	0.736861	0.30129
1466	0.738472	0.305204
1467	0.807915	0.32667
1468	0.812289	0.326841
1469	0.821488	0.308072
1470	0.781803	0.180358
1471	0.902346	0.215507
1472	0.89519	0.232913
1473	0.86544	0.229956
1474	0.863694	0.233333
1475	0.875408	0.277417
1476	0.827659	0.340888
1477	0.875305	0.75612
1478	0.87625	0.382181
1479	0.943054	0.287884
1480	0.920879	0.246503
1481	0.905145	0.225799
1482	0.883286	0.207852
1483	0.901492	0.230685
1484	0.919412	0.221358
1485	0.913689	0.242926
1486	0.90692	0.253778
1487	0.906695	0.228772
1488	0.890082	0.250688
1489	0.887624	0.263511
1490	0.884486	0.282111
1491	0.86356	0.286795
1492	0.772251	0.293727
1493	0.816491	0.289684
1494	0.84939	0.290265
1495	0.84128	0.324774
1496	0.832955	0.291503
1497	0.834149	0.32939
1498	0.907568	0.327277
1499	0.916308	0.314216
1500	0.910285	0.345998
1501	0.89147	0.369894
1502	0.827495	0.332142
1503	0.805451	0.380386
1504	0.776252	0.383639
1505	0.87967	0.404311
1506	0.855263	0.182989
1507	0.857314	0.311825
1508	0.850982	0.275045
1509	0.807376	0.235306
1510	0.799116	0.205011
1511	0.856939	0.195945
1512	0.855971	0.189181
1513	0.83327	0.222928
1514	0.840869	0.184672
1515	0.859003	0.243105
1516	0.849081	1.0061
1517	0.82652	0.591873
1518	0.884323	0.391892
1519	0.882983	0.419811
1520	0.914729	0.675252
1521	0.910006	0.39078
1522	0.902766	0.287493
1523	0.913546	0.253727
1524	0.898625	0.223039
1525	0.892224	0.245253
1526	0.898117	0.233523
1527	0.886755	1.11916
1528	0.9087	1.14072
1529	0.908356	0.547142
1530	0.92086	0.318805
1531	0.922208	0.288146
1532	0.939732	0.223263
1533	0.878996	0.130105
1534	0.875539	0.150754
1535	0.836543	0.143144
1536	0.841502	0.159709
1537	0.821165	0.156336
1538	0.818667	0.163939
1539	0.811288	0.151538
1540	0.802387	0.169025
1541	0.794485	0.162339
1542	0.809177	0.169483
1543	0.805905	0.187
1544	0.79463	0.199384
1545	0.797933	0.190954
1546	0.800942	0.2036
1547	0.759753	0.211034
1548	0.709723	0.233962
1549	0.721387	0.222411
1550	0.75815	0.270877
1551	0.750061	0.694446
1552	0.907744	0.163615
1553	0.754698	0.160575
1554	0.73864	0.189445
1555	0.760426	0.19382
1556	0.79634	0.201802
1557	0.816012	1.56181
1558	0.819453	0.799919
1559	0.802707	0.473411
1560	0.800251	0.240016
1561	0.813636	0.235514
1562	0.798345	0.199291
1563	0.791697	0.20878
1564	0.821736	0.206457
1565	0.809815	0.228852
1566	0.848499	0.226843
1567	0.807077	0.223781
1568	0.821293	0.216347
1569	0.88924	0.246433
1570	0.873554	0.230653
1571	0.823372	0.207699
1572	0.73336	0.222784
1573	0.737661	0.217647
1574	0.839289	0.242351
1575	0.727101	0.264368
1576	0.900242	0.146919
1577	0.802027	0.140309
1578	0.766262	0.280721
1579	0.723561	0.252096
1580	0.685381	0.251215
1581	0.800014	0.280755
1582	0.841309	0.26916
1583	0.829912	0.316417
1584	0.786908	0.300738
1585	0.739406	0.308561
1586	0.770499	0.324614
1587	0.747938	0.349684
1588	0.704396	0.331645
1589	0.799672	0.0952392
1590	0.779723	0.567768
1591	0.699374	0.205816
1592	0.83907	0.104347
1593	0.901407	0.101748
1594	0.887896	0.110663
1595	0.903215	0.10885
1596	0.905353	0.120872
1597	0.912776	0.122983
1598	0.884092	0.124554
1599	0.899243	0.123321
1600	0.889738	0.128858
1601	0.896786	0.12937
1602	0.887267	0.145463
1603	0.877415	0.141671
1604	0.910348	0.196738
1605	0.879126	0.367652
1606	0.87782	0.187679
1607	0.878435	0.182185
1608	0.845891	0.164411
1609	0.814661	0.189971
1610	0.831911	0.170131
1611	0.852069	0.16812
1612	0.909121	0.169233
1613	0.923094	0.168508
1614	0.946488	0.176736
1615	0.939194	0.190169
1616	0.93798	0.178234
1617	0.883804	0.197196
1618	0.771654	0.219647
1619	0.741307	0.230441
1620	0.740989	0.251524
1621	0.749409	0.235374
1622	0.733163	0.469842
1623	0.732542	0.455131
1624	0.732711	0.324088
1625	0.726604	0.291798
1626	0.733425	0.28731
1627	0.720381	0.307782
1628	0.709525	0.279136
1629	0.723526	0.286626
1630	0.723976	0.285456
1631	0.679897	0.264741
1632	0.771748	0.291316
1633	0.774077	0.238507
1634	0.758694	0.254395
1635	0.707824	0.30961
1636	0.723516	0.286872
1637	0.674792	0.269043
1638	0.658919	0.272435
1639	0.926846	0.147555
1640	0.916195	0.149692
1641	0.922406	0.148456
1642	0.908154	0.154443
1643	0.896462	0.170491
1644	0.867347	0.155223
1645	0.870346	0.219853
1646	0.892908	0.954837
1647	0.896066	0.557145
1648	0.876193	0.467043
1649	0.879129	0.328237
1650	0.895009	0.26718
1651	0.896006	0.206162
1652	0.889951	0.196015
1653	0.877544	0.191445
1654	0.876542	0.20773
1655	0.876623	0.200746
1656	0.866621	0.205653
1657	0.864449	0.211175
1658	0.879924	0.205165
1659	0.864981	0.213457
1660	0.858509	0.223971
1661	0.790699	0.209165
1662	0.867189	0.238458
1663	0.85875	0.234811
1664	0.851474	0.229199
1665	0.809742	0.239492
1666	0.81791	0.229471
1667	0.820717	0.271776
1668	0.846886	0.255893
1669	0.833658	0.239245
1670	0.858817	0.26089
1671	0.856761	0.289645
1672	0.80743	0.278176
1673	0.802715	0.288773
1674	0.805367	0.258416
1675	0.782928	0.276788
1676	0.806949	0.268664
1677	0.799596	0.290929
1678	0.780588	0.287007
1679	0.756988	0.332667
1680	0.787248	0.341963
1681	0.813034	0.315816
1682	0.849097	0.318145
1683	0.849477	0.329484
1684	0.962494	0.154593
1685	0.781003	0.276442
1686	0.806972	0.309075
1687	0.805457	0.319057
1688	0.876659	0.304092
1689	0.857308	0.292231
1690	0.941351	0.305363
1691	0.932109	0.316383
1692	0.922794	0.33411
1693	0.910388	0.328927
1694	0.861583	0.313812
1695	0.810998	0.315042
1696	0.805707	0.266235
1697	0.832662	0.350124
1698	0.833841	0.32
1699	0.824158	0.340558
1700	0.813934	0.359971
1701	0.83391	0.363324
1702	0.827712	0.368021
1703	0.855122	0.374164
1704	0.852332	0.372408
1705	0.836905	0.350641
1706	0.835557	0.381027
1707	0.845549	0.386891
1708	0.845945	0.387128
1709	0.932715	0.184077
1710	0.93458	0.164005
1711	0.895095	0.181564
1712	0.886351	0.194783
1713	0.86082	0.188556
1714	0.844181	0.177196
1715	0.794156	0.190888
1716	0.823738	0.288613
1717	0.856623	1.36603
1718	0.839378	0.768845
1719	0.85669	0.408731
1720	0.877556	0.301071
1721	0.887715	0.24536
1722	0.889906	0.229892
1723	0.903557	0.224579
1724	0.888602	0.240844
1725	0.885155	0.246862
1726	0.866265	0.229216
1727	0.877546	0.236144
1728	0.866698	0.242494
1729	0.866997	0.262119
1730	0.846417	0.27801
1731	0.844585	0.270022
1732	0.847006	0.277403
1733	0.837413	0.299016
1734	0.8415	0.296633
1735	0.836079	0.283052
1736	0.818176	0.274585
1737	0.796198	0.279665
1738	0.813699	0.281668
1739	0.8015	0.312234
1740	0.804901	0.329595
1741	0.805986	0.327073
1742	0.785748	0.332643
1743	0.776425	0.325436
1744	0.757755	0.317157
1745	0.755379	0.33236
1746	0.758955	0.373309
1747	0.766501	0.372152
1748	0.743071	0.369368
1749	0.784849	0.371089
1750	0.755432	0.393379
1751	0.819762	0.390956
1752	0.857602	0.406311
1753	0.83504	0.428592
1754	0.798793	0.420486
1755	0.802681	0.432074
1756	0.820273	0.449883
1757	0.80367	0.505126
1758	0.787244	0.469252
1759	0.749565	0.459096
1760	0.671178	0.463131
1761	0.84143	0.15666
1762	0.924768	0.16542
1763	0.92092	0.172759
1764	0.925865	0.18179
1765	0.924198	0.16953
1766	0.872122	0.16668
1767	0.78368	0.173886
1768	0.731167	0.183457
1769	0.737855	0.206322
1770	0.772797	0.184964
1771	0.773857	0.206071
1772	0.752231	0.219063
1773	0.765227	0.222611
1774	0.739847	0.214389
1775	0.793043	0.165574
1776	0.834918	0.169349
1777	0.826992	0.257327
1778	0.831831	0.846352
1779	0.820437	0.616295
1780	0.774476	0.421299
1781	0.804273	0.162429
1782	0.831048	0.143825
1783	0.808904	0.180314
1784	0.814269	0.161011
1785	0.783878	0.204255
1786	0.791588	0.202408
1787	0.786341	0.211018
1788	0.816087	0.24447
1789	0.833041	0.258266
1790	0.808854	0.511341
1791	0.80503	0.556285
1792	0.823294	0.363143
1793	0.780604	0.256913
1794	0.781794	0.24543
1795	0.736191	0.250919
1796	0.757215	0.264695
1797	0.727217	0.28775
1798	0.730799	0.280986
1799	0.696528	0.26279
1800	0.696081	0.299611
1801	0.68978	0.310679
1802	0.626161	0.311009
1803	0.662055	0.362825
1804	0.69331	0.264954
1805	0.679609	0.275828
1806	0.707167	0.289669
1807	0.661327	0.302388
1808	0.647335	0.352553
1809	0.657151	0.339819
1810	0.636298	0.573793
1811	0.630788	0.561552
1812	0.908724	0.168664
1813	0.908517	0.174112
1814	0.898792	0.184075
1815	0.889996	0.183895
1816	0.804895	0.279466
1817	0.829025	0.901616
1818	0.84463	0.407811
1819	0.852935	0.265115
1820	0.858976	0.245095
1821	0.852401	0.243212
1822	0.845156	0.241836
1823	0.837297	0.231851
1824	0.787133	0.233268
1825	0.767346	0.236218
1826	0.780735	0.256618
1827	0.787499	0.280115
1828	0.780793	0.259422
1829	0.793234	0.297711
1830	0.833039	0.283083
1831	0.822081	0.307132
1832	0.795472	0.289427
1833	0.797986	0.29589
1834	0.841332	0.135915
1835	0.850233	0.159406
1836	0.855867	0.132213
1837	0.855311	0.162442
1838	0.866679	0.140164
1839	0.879009	0.144398
1840	0.877997	0.142663
1841	0.876495	0.157012
1842	0.869937	0.165203
1843	0.853097	0.166799
1844	0.841643	0.268954
1845	0.837871	0.557098
1846	0.843832	0.297549
1847	0.868472	0.197391
1848	0.887285	0.182541
1849	0.855554	0.201432
1850	0.831381	0.187274
1851	0.840358	0.208147
1852	0.850024	0.201794
1853	0.835524	0.208233
1854	0.831297	0.210084
1855	0.831753	0.231697
1856	0.838548	0.217794
1857	0.849939	0.222056
1858	0.870175	0.228384
1859	0.859123	0.242214
1860	0.825124	0.254359
1861	0.806479	0.26196
1862	0.797837	0.276648
1863	0.787617	0.269813
1864	0.793038	0.275273
1865	0.782779	0.300393
1866	0.759046	0.295694
1867	0.741758	0.321049
1868	0.75666	0.337564
1869	0.754235	0.362699
1870	0.732631	0.374887
1871	0.725001	0.352922
1872	0.679394	0.411607
1873	0.625471	0.405883
1874	0.630344	0.441812
1875	0.655536	0.446281
1876	0.702003	0.186553
1877	0.728592	0.207821
1878	0.761515	0.196122
1879	0.760461	0.159288
1880	0.776187	0.185845
1881	0.767492	0.197074
1882	0.742287	0.191458
1883	0.77739	0.21563
1884	0.793993	0.58078
1885	0.808397	0.662281
1886	0.770319	0.552941
1887	0.799943	0.313807
1888	0.81055	0.291729
1889	0.787775	0.239132
1890	0.806778	0.30561
1891	0.781421	0.302593
1892	0.749786	0.267891
1893	0.726945	0.267021
1894	0.714002	0.273774
1895	0.710007	0.294636
1896	0.699694	0.292422
1897	0.684938	0.323862
1898	0.682907	0.308007
1899	0.662247	0.35565
1900	0.677651	0.344444
1901	0.708336	0.378168
1902	0.739355	0.381124
1903	0.729315	0.361892
1904	0.730184	0.377832
1905	0.731166	0.373649
1906	0.73028	0.394518
1907	0.715216	0.392892
1908	0.660524	0.390765
1909	0.652407	0.397267
1910	0.627529	0.410579
1911	0.643264	0.440156
1912	0.667102	0.449508
1913	0.70659	0.455169
1914	0.726882	0.485608
1915	0.88756	0.146808
1916	0.743545	0.161402
1917	0.737477	0.163706
1918	0.745619	0.985857
1919	0.756297	1.16286
1920	0.76444	1.00013
1921	0.765625	0.451358
1922	0.784272	0.310283
1923	0.770777	0.296782
1924	0.796185	0.265456
1925	0.81037	0.227627
1926	0.824508	0.206956
1927	0.833136	0.236898
1928	0.832983	0.23948
1929	0.835078	0.237688
1930	0.85171	0.236713
1931	0.894162	0.250268
1932	0.941512	0.25716
1933	0.832228	0.169508
1934	0.799624	0.170542
1935	0.747625	0.192718
1936	0.704283	0.194134
1937	0.702312	0.19151
1938	0.719749	0.21899
1939	0.733487	0.235619
1940	0.716792	0.308008
1941	0.69669	0.289007
1942	0.705336	0.394144
1943	0.708033	0.404363
1944	0.691759	0.350275
1945	0.698268	0.315734
1946	0.838828	0.181908
1947	0.715969	0.162032
1948	0.828949	0.153961
1949	0.899106	0.152474
1950	0.900317	0.16135
1951	0.887959	0.184322
1952	0.901487	0.192124
1953	0.904604	0.182351
1954	0.902174	0.223531
1955	0.90809	1.47337
1956	0.901083	0.628648
1957	0.899951	0.348111
1958	0.909404	0.297542
1959	0.914566	0.239849
1960	0.918188	0.251019
1961	0.903445	0.255715
1962	0.918569	0.266639
1963	0.895283	0.272217
1964	0.896754	0.271802
1965	0.86868	0.296321
1966	0.892476	0.272477
1967	0.889177	0.287298
1968	0.881003	0.309688
1969	0.87111	0.333446
1970	0.874997	0.314402
1971	0.859015	0.339468
1972	0.848066	0.33881
1973	0.827672	0.370818
1974	0.824016	0.3662
1975	0.807145	0.387687
1976	0.802345	0.40459
1977	0.845606	0.349415
1978	0.761846	0.258063
1979	0.745105	0.205636
1980	0.735642	0.257846
1981	0.739031	0.209746
1982	0.730451	0.802671
1983	0.745493	0.930058
1984	0.74006	0.465494
1985	0.745148	0.345974
1986	0.74739	0.230683
1987	0.749026	0.202625
1988	0.754113	0.193897
1989	0.75177	0.225902
1990	0.752642	0.201795
1991	0.747131	0.206442
1992	0.735952	0.205248
1993	0.832009	0.232992
1994	0.793117	0.236778
1995	0.830559	0.235447
1996	0.811794	0.256644
1997	0.827028	0.275172
1998	0.834261	0.255383
1999	0.830289	0.260282
[truncated: 320 more rows]

## Sheet: Fig.2I
PB	-Log10(P-value)	Lung	-Log10(P-value)
Autophagy	3.66546	Response to molecule of bacterial origin	16.7937
Definitive hemopoiesis	3.3556	ROS metabolic process	11.3701
DNA repair	3.22573	Regulation of vasculature development	2.69446
Myeloid cell differentiation	2.06065	Calcium ion homeostasis	2.40053
Myeloid cell homeostasis	1.59889	Regulation of phagocytosis	1.9444

## Sheet: Fig.2K
	G5a &G4		G5b		G5c
	PB	Lung	PB	Lung	PB	Lung
percentage of Ly6G+ (%)	72.27	43.07	7.05	17.91	20.68	37.42
	65.14	43.71	13.37	22.84	21.28	31.34
	70.01	60	17.05	16.61	12.74	22.17
	73.55	45.95	10.39	18.3	15.99	34.28
	75.65	54.25	6.33	18.15	17.88	26.1
	69.09	58.94	11.03	15.97	19.82	24.49

## Sheet: Fig.2L
Figure 4G
	Sample	Cxcl2	Cxcl3	Cd14	Ccl3	Hilpda	Il1b	Il1b	Cebpb	Clec4e	Vegfa	Icam1	Cd274	Hif1a	Clec4d	Cebpd	Cxcr2	Il17ra	Selplg	Sell	Mmp9	Csf3r
cell_1	Lung	0.640691	0.694909	0.230464	-0.579819	0.820737	-0.011811	-0.011811	1.0692	-0.0193857	-0.481795	-0.414338	0.679882	0.767946	-1.15849	-0.392025	-0.898024	0.992471	-0.683163	1.60322	-0.742477	-0.129641
cell_2	Lung	0.977381	-0.700266	0.575331	2.27781	2.39619	1.40241	1.40241	1.1908	1.01662	4.72423	1.48517	-0.57049	-0.952074	-0.50457	-1.18209	-0.439505	-1.02896	-0.626529	0.711202	-1.62581	-0.366554
cell_3	Lung	0.636114	2.11512	1.398	0.747186	1.45775	0.213748	0.213748	0.991862	0.16201	-0.481795	-0.414338	1.02277	1.58779	-0.526896	-1.18209	-0.39458	-1.02896	-0.65186	-0.844975	0.917022	-2.0276
cell_4	Lung	1.00483	-0.700266	1.20471	-0.579819	2.69513	0.633478	0.633478	1.08702	0.953695	-0.481795	-0.414338	-0.57049	-0.952074	0.871415	1.04247	0.45755	0.356937	0.167268	-2.20654	-0.602272	-0.124029
cell_5	Lung	0.518807	-0.700266	0.749441	2.71849	1.97696	1.12633	1.12633	0.911741	0.983778	4.66932	1.95416	-0.57049	2.256	0.91871	-1.18209	-2.29839	-1.02896	0.376002	1.83252	1.6067	-0.843484
cell_6	Lung	0.950219	-0.700266	0.256247	2.32448	0.249672	0.911821	0.911821	0.112875	0.112483	-0.481795	2.54422	2.17815	0.0329854	0.201093	-1.18209	-2.29839	-0.0931154	-0.481108	0.142392	-0.494611	-0.451152
cell_7	Lung	0.77024	-0.087155	1.58396	1.25813	-0.515719	1.0169	1.0169	1.12613	1.09484	-0.481795	1.86813	2.02232	-0.952074	0.111915	-1.18209	-1.26116	0.181377	0.0729101	0.313406	-0.852932	-0.292031
cell_8	Lung	0.801219	1.77241	1.01019	-0.579819	2.57483	1.00292	1.00292	1.21379	1.22801	3.35214	-0.414338	-0.57049	0.68303	1.26293	-1.18209	-0.0229346	-1.02896	0.456629	0.449371	-1.57589	1.39549
cell_9	Lung	0.0641706	-0.141785	0.457311	-0.579819	0.385968	0.471629	0.471629	0.768033	0.308653	-0.481795	-0.414338	-0.57049	-0.952074	-0.268637	-1.18209	0.255007	-1.02896	0.783915	0.925553	0.428742	0.437432
cell_10	Lung	1.20096	2.00402	0.612507	1.88307	1.24809	1.25845	1.25845	0.339917	0.630865	-0.481795	-0.414338	-0.57049	-0.952074	0.127525	-1.18209	-1.01545	-1.02896	0.0906211	-0.709094	-1.63745	-1.50646
cell_11	Lung	0.550479	0.545255	0.457332	-0.579819	-0.515719	1.04344	1.04344	0.718737	0.323546	-0.481795	-0.414338	1.0646	1.19309	-1.13974	1.05354	0.470566	0.367994	0.416035	-0.168028	-1.74681	1.08129
cell_12	Lung	0.765052	-0.700266	0.715761	-0.579819	1.39449	0.683669	0.683669	0.430023	0.757481	0.619679	-0.414338	-0.57049	0.0246617	0.185386	-1.18209	-2.29839	0.792316	-0.498193	0.6406	-0.0188266	-1.58535
cell_13	Lung	1.00752	0.083515	0.379314	0.449263	-0.515719	0.488059	0.488059	1.23065	1.40449	-0.481795	-0.414338	-0.57049	0.67655	1.48103	-1.18209	-0.0294591	0.518294	-0.563375	1.40756	-0.380536	1.4888
cell_14	Lung	0.835462	-0.700266	0.435512	0.279801	1.63724	0.76008	0.76008	0.460814	1.32842	-0.481795	1.99473	-0.57049	-0.952074	0.846309	-0.226215	-2.29839	-1.02896	0.761398	-0.913742	-0.734318	-0.314763
cell_15	Lung	0.851072	0.839172	-0.300175	-0.579819	-0.515719	1.2012	1.2012	-0.679842	0.392408	-0.481795	-0.414338	2.09928	1.44883	0.524281	0.504846	1.22483	-1.02896	1.3184	0.0749985	0.557648	1.26109
cell_16	Lung	0.941432	1.96997	1.27637	2.53225	0.33879	0.719924	0.719924	-0.0982475	0.579331	-0.481795	0.901974	-0.57049	-0.952074	0.909342	-0.409375	0.0306644	0.0158489	0.879345	-0.217399	0.194767	0.300742
cell_17	Lung	0.657213	1.49245	1.28976	1.52976	-0.515719	1.0136	1.0136	0.4436	-0.6864	-0.481795	2.08842	1.75469	-0.952074	1.27415	-1.18209	-2.29839	-1.02896	0.11059	-2.20654	-0.306431	-5.21139
cell_18	Lung	0.958488	1.66639	1.09664	0.234161	-0.515719	1.0297	1.0297	0.749063	0.855124	-0.481795	2.2469	0.521265	0.792643	0.463602	-0.276965	-0.731577	0.194883	-0.126999	0.137426	0.181872	0.639587
cell_19	Lung	0.7087	0.624904	0.260599	-0.579819	-0.515719	0.826936	0.826936	0.633424	0.395194	-0.481795	-0.414338	-0.57049	0.215588	-0.484722	0.354946	-0.0565449	0.0803635	-0.345497	0.78433	0.159495	0.343342
cell_20	Lung	0.380882	-0.700266	1.2425	-0.579819	1.76846	0.0968148	0.0968148	0.426416	1.06595	-0.481795	-0.414338	1.6578	1.35545	0.0361307	0.612265	-0.989442	-1.02896	0.532507	-0.302287	0.0870549	-0.0710885
cell_21	Lung	0.32992	0.378831	0.0856333	-0.579819	-0.515719	0.589869	0.589869	0.476424	-0.281377	2.04683	-0.414338	-0.57049	-0.952074	0.712594	-1.18209	0.164814	-1.02896	1.37424	-0.0757549	0.891205	0.59358
cell_22	Lung	1.03025	-0.700266	0.930986	-0.579819	0.383075	1.03237	1.03237	0.99509	-0.420602	0.822681	-0.414338	-0.57049	0.204674	0.923957	0.0551342	-1.35662	0.643922	-1.81657	-2.20654	-2.07236	-0.949125
cell_23	Lung	1.13104	1.78107	0.995259	2.71767	3.13642	0.108232	0.108232	1.20261	0.0268269	3.069	1.55846	3.4762	0.696165	1.28202	-1.18209	-2.29839	-1.02896	0.206043	-2.20654	0.273236	-1.38401
cell_24	Lung	0.775003	-0.108661	0.982633	-0.579819	2.43052	0.310044	0.310044	0.397436	0.197667	0.9045	-0.414338	1.95552	-0.952074	1.79885	-1.18209	-1.29755	0.138923	-2.46584	-0.446948	-0.320978	-1.04824
cell_25	Lung	1.27595	0.666642	0.369453	1.636	-0.515719	0.868312	0.868312	0.0564242	-0.181117	-0.481795	-0.414338	-0.57049	1.12282	0.326139	-0.190105	-0.25257	0.312329	-0.498075	-0.864905	-0.0534421	-0.436822
cell_26	Lung	1.11989	0.865883	1.30195	0.695542	3.39699	0.789863	0.789863	0.968747	0.67202	1.79436	-0.414338	-0.57049	1.82513	1.17901	-1.18209	-0.655108	-1.02896	-0.972296	-0.909315	-0.390549	0.230363
cell_27	Lung	0.823013	-0.700266	-0.100591	0.743256	-0.515719	0.418644	0.418644	0.568263	0.579885	-0.481795	-0.414338	-0.57049	1.90939	0.682731	0.597797	0.0312878	0.327334	-1.40978	0.51266	0.389704	-0.661202
cell_28	Lung	0.94126	-0.700266	0.845369	0.144811	-0.515719	0.633004	0.633004	0.340893	0.207522	0.811461	-0.414338	-0.57049	0.194725	1.486	-1.18209	-0.286828	-1.02896	-0.384345	0.58104	-0.708622	-0.55953
cell_29	Lung	0.442308	-0.700266	0.43246	-0.579819	-0.515719	0.958589	0.958589	1.48071	0.294124	-0.481795	-0.414338	-0.57049	1.31938	0.039991	-1.18209	-0.449074	0.138805	-0.232777	-0.0480185	-0.915449	0.233368
cell_30	Lung	0.689251	0.812591	0.914702	2.50851	-0.515719	0.64175	0.64175	0.751179	0.56343	0.832232	0.433421	0.217116	-0.243788	-0.370151	-1.18209	-0.265097	-0.35606	-0.608453	-0.778083	-0.304614	-1.63087
cell_31	Lung	0.585742	0.523556	0.864241	-0.579819	-0.515719	0.529561	0.529561	0.496292	0.930721	-0.481795	-0.414338	-0.57049	2.40044	-0.711443	-1.18209	0.835148	-1.02896	1.17218	-2.20654	0.721641	1.21572
cell_32	Lung	0.984598	2.30842	1.47907	2.16624	-0.515719	0.204979	0.204979	0.407641	1.41127	0.62227	-0.414338	2.39518	1.26705	0.683754	-1.18209	-1.5013	-1.02896	-0.49347	-1.27618	-0.159296	-0.765683
cell_33	Lung	1.13713	1.68866	0.563745	0.074779	-0.515719	1.14251	1.14251	1.06189	1.03494	-0.481795	0.825626	0.581492	0.0838923	0.515563	-0.454194	-0.220203	-1.02896	-0.186103	-0.679693	-0.0599694	0.0433086
cell_34	Lung	1.28929	-0.700266	0.42134	2.48369	-0.515719	1.32637	1.32637	1.24257	1.02954	-0.481795	3.21623	-0.57049	-0.952074	0.721437	-1.18209	-0.209482	-1.02896	0.489609	-0.466366	-0.610024	0.552246
cell_35	Lung	1.00034	1.68119	1.06839	0.980219	1.06473	1.2385	1.2385	0.779752	0.929125	1.81201	1.23502	0.961837	1.51684	0.991164	-1.18209	0.5176	0.280199	-1.48289	0.449235	-0.710507	-1.05145
cell_36	Lung	1.23496	-0.700266	1.01505	1.60104	-0.515719	1.24726	1.24726	0.150199	1.40516	-0.481795	2.73962	-0.57049	-0.952074	1.88971	-1.18209	-0.153028	1.47446	0.24838	0.612952	0.309209	-0.255902
cell_37	Lung	0.551248	-0.224097	0.132027	-0.579819	2.03539	-0.0231358	-0.0231358	0.722856	1.00845	0.634	-0.414338	-0.57049	0.59418	0.0855461	-0.486889	-0.722525	-1.02896	-0.281382	-1.2663	0.00386562	-0.912721
cell_38	Lung	0.953682	-0.0652172	1.18671	0.253982	-0.515719	1.15989	1.15989	0.773661	2.01307	-0.481795	-0.414338	-0.57049	0.367498	-0.0155162	-0.254925	-0.70026	-1.02896	-0.335299	-0.952573	0.5476	0.667075
cell_39	Lung	1.13109	0.63221	0.146406	-0.579819	1.63561	1.09183	1.09183	1.54177	1.6088	2.93375	-0.414338	-0.57049	-0.952074	0.716307	-0.2273	-0.661242	-1.02896	-0.585466	-0.915211	0.607547	-0.792504
cell_40	Lung	1.22876	1.17185	1.06016	2.28334	-0.515719	1.00955	1.00955	1.17702	1.01434	-0.481795	-0.414338	1.8069	-0.952074	-0.315914	-0.15317	-1.10614	-1.02896	-0.815567	-0.174869	-1.75306	-1.69812
cell_41	Lung	0.929103	-0.700266	0.395695	-0.579819	-0.515719	0.762853	0.762853	-0.126853	0.867922	-0.481795	2.53111	0.95497	0.419758	-3.44919	-1.18209	-0.294861	0.274332	0.622502	-2.20654	-1.16961	0.528493
cell_42	Lung	-0.246823	-0.700266	-0.58931	0.13751	-0.515719	0.425006	0.425006	0.361829	0.904138	-0.481795	-0.414338	-0.57049	0.781626	0.0564987	0.0360519	-0.0960403	1.00674	0.733906	-0.170315	0.906443	0.484566
cell_43	Lung	0.974377	2.02674	1.35075	-0.579819	2.42577	1.12211	1.12211	1.04854	0.852458	2.55344	1.91021	0.877963	1.99744	-0.0418696	-0.266864	-1.23789	-1.02896	-0.101567	-2.20654	-1.921	0.945385
cell_44	Lung	0.811826	-0.700266	0.695392	0.985911	-0.515719	0.845882	0.845882	0.380696	-0.636086	-0.481795	-0.414338	-0.57049	0.802483	1.43416	-0.372841	-1.36068	-1.02896	-0.375095	-0.148585	0.646792	-0.742435
cell_45	Lung	1.01674	0.842993	1.04839	1.33082	-0.515719	0.93448	0.93448	0.122762	0.174218	-0.481795	-0.414338	-0.57049	0.871203	1.25695	-1.18209	-0.216858	-1.02896	-0.533921	-0.0772229	-0.947345	0.0494871
cell_46	Lung	0.809385	-0.700266	0.988623	0.493053	1.71589	0.509339	0.509339	0.748979	0.641855	0.766648	-0.414338	-0.57049	2.40092	1.00417	0.513036	-1.39707	-1.02896	0.789463	-0.593029	0.207045	-1.30095
cell_47	Lung	0.639776	-0.700266	1.07787	0.955262	-0.515719	0.681125	0.681125	0.407127	0.785122	-0.481795	-0.414338	1.91052	-0.111749	-0.648395	-1.18209	-1.20107	-0.230619	0.812659	-0.086315	0.517758	-0.5611
cell_48	Lung	0.977954	2.03905	1.05519	-0.579819	-0.515719	0.722883	0.722883	0.840292	-0.0549173	-0.481795	-0.414338	2.14581	0.405889	1.43159	-0.227951	0.166432	1.29173	-0.269486	-2.20654	-0.400615	-0.122614
cell_49	Lung	1.22812	0.974315	-0.262446	2.69059	-0.515719	0.663564	0.663564	0.736162	0.625945	-0.481795	-0.414338	-0.57049	0.44058	0.296927	-1.18209	-0.272795	-1.02896	-0.210671	-0.883124	-0.690734	-1.02385
cell_50	Lung	0.743616	1.96575	0.681898	0.222685	1.2919	0.417838	0.417838	0.167018	-1.00141	-0.481795	-0.414338	0.300719	0.317968	-0.203534	-0.631605	-0.749789	-1.02896	-0.570551	0.00420916	1.03952	-2.30944
cell_51	Lung	0.710781	-0.700266	0.323173	-0.579819	2.51955	-0.262032	-0.262032	0.137028	0.7691	-0.481795	-0.414338	0.430666	0.476493	0.254413	-1.18209	-0.0929674	-0.173611	-1.40839	0.0105534	0.781395	-1.31369
cell_52	Lung	1.01885	-0.700266	1.15103	0.931417	3.16969	1.16449	1.16449	0.596934	1.518	-0.481795	-0.414338	-0.57049	1.01032	0.513167	-1.18209	-2.29839	-1.02896	-0.07243	-0.341708	0.228835	-1.51571
cell_53	Lung	1.05584	-0.700266	0.775958	2.47806	-0.515719	0.722735	0.722735	-0.0966986	0.577113	-0.481795	-0.414338	-0.57049	1.52303	-0.0905304	-1.18209	-0.078237	-1.02896	0.0380647	-1.1139	-1.45446	-0.963774
cell_54	Lung	0.536487	-0.700266	0.587653	-0.579819	-0.515719	0.540479	0.540479	0.209037	0.255775	-0.481795	-0.414338	-0.57049	0.0284199	-0.384648	0.168741	-1.04902	-0.0974528	-0.49047	0.330158	0.237788	0.218251
cell_55	Lung	0.84572	0.983627	1.0558	1.21021	-0.515719	0.625919	0.625919	1.01136	0.263047	-0.481795	-0.414338	-0.57049	1.88083	0.790601	-1.18209	-1.15343	0.307092	-1.44111	0.174563	-0.672353	-2.3954
cell_56	Lung	0.788679	2.12578	1.12679	-0.579819	-0.515719	1.00758	1.00758	0.718161	0.696725	-0.481795	0.969669	-0.57049	-0.952074	-0.275461	-1.18209	-0.865223	0.0695805	0.224279	-1.10772	0.654419	-0.205294
cell_57	Lung	0.928456	1.40932	1.21929	-0.579819	-0.515719	0.427441	0.427441	0.5758	0.629281	-0.481795	-0.414338	-0.57049	1.13578	-0.0109726	-0.412052	-0.598547	-1.02896	-1.04061	-0.606493	-1.52539	-0.670705
cell_58	Lung	1.01829	1.71782	0.745834	0.137377	2.12446	0.685617	0.685617	1.08158	0.359877	-0.481795	-0.414338	2.43716	0.18296	1.40426	-1.18209	-2.29839	-1.02896	-0.184878	0.12507	-0.247152	0.380669
cell_59	Lung	0.673855	-0.700266	0.022703	-0.579819	1.86042	-1.00722	-1.00722	0.345951	-0.321555	1.51817	-0.414338	-0.57049	-0.242686	-1.53989	-1.18209	0.114666	-1.02896	-1.5292	-0.521233	0.823465	-2.79674
cell_60	Lung	1.02279	-0.700266	0.74641	2.39885	-0.515719	1.52212	1.52212	1.22012	1.00785	-0.481795	3.591	-0.57049	-0.952074	1.07395	-1.18209	-2.29839	-1.02896	-3.96737	0.973473	-0.155756	-0.655178
cell_61	Lung	1.10624	-0.700266	1.37204	1.00382	2.35981	1.43735	1.43735	0.637609	1.09362	-0.481795	2.21005	2.49755	0.827158	0.650628	-1.18209	-1.34473	-1.02896	-0.597317	1.07705	-0.997255	-0.172619
cell_62	Lung	0.746081	0.160977	-1.34061	1.30524	2.27904	0.473525	0.473525	0.912964	0.480417	-0.481795	-0.414338	2.22965	-0.952074	0.664788	-1.18209	0.409272	1.80528	0.426009	-2.20654	0.693101	0.681282
cell_63	Lung	0.815162	-0.700266	0.692849	-0.579819	1.80241	0.118107	0.118107	0.571677	0.18604	-0.481795	-0.414338	-0.57049	1.44941	0.664944	-0.250013	-0.693304	-1.02896	-0.323257	0.628567	1.6616	0.436626
cell_64	Lung	0.899697	-0.223681	0.885946	0.397929	-0.515719	0.208588	0.208588	0.667246	0.650162	2.54672	-0.414338	-0.57049	0.0382243	0.21094	-1.18209	-1.03858	-0.0881383	-1.60162	-2.20654	0.561161	-0.0658203
cell_65	Lung	0.845161	-0.700266	0.555616	0.356724	-0.515719	0.177431	0.177431	0.966807	0.136953	1.18967	-0.414338	0.475528	0.530098	0.523026	-1.18209	-2.29839	-1.02896	0.325288	-0.435213	-1.33833	-0.702013
cell_66	Lung	0.938417	0.144778	0.738638	1.39442	-0.515719	0.534854	0.534854	0.616514	0.0104734	-0.481795	-0.414338	-0.57049	-0.952074	0.82446	-1.18209	-0.868794	-1.02896	0.0438649	-0.537916	-1.02373	0.523986
cell_67	Lung	0.791917	0.753475	0.662398	2.34077	-0.515719	0.672563	0.672563	0.43995	1.02043	-0.481795	1.76494	-0.57049	-0.952074	-0.197104	0.612265	0.440544	-1.02896	1.36806	0.22028	-0.137791	0.534051
cell_68	Lung	0.83247	0.410615	0.367571	-0.579819	-0.515719	1.03747	1.03747	-0.414303	1.57075	-0.481795	-0.414338	1.99632	-0.952074	-0.114065	0.439786	-2.29839	-1.02896	0.413656	-0.0129937	-0.0577383	-0.327923
cell_69	Lung	0.996535	1.92929	0.983729	0.211442	0.945126	0.941724	0.941724	1.04983	0.624446	-0.481795	1.0845	-0.57049	0.928034	-0.12084	-1.18209	-1.27886	-1.02896	0.56367	-1.01655	-1.32161	-0.751681
cell_70	Lung	1.15113	1.69244	1.34013	0.300778	-0.515719	1.39045	1.39045	0.161688	0.458803	-0.481795	1.25372	-0.57049	1.10087	1.7113	-1.18209	-0.271762	-1.02896	0.0567273	-2.20654	-1.14223	0.125598
cell_71	Lung	1.05644	0.619632	1.46137	-0.579819	2.56067	1.22938	1.22938	0.215027	1.30719	-0.481795	2.4808	2.76765	1.03547	0.813359	-1.18209	-1.20763	-1.02896	0.388737	-0.317805	0.0672328	-0.355699
cell_72	Lung	-0.15169	-0.700266	0.573806	-0.579819	-0.515719	0.882312	0.882312	1.63908	0.580787	-0.481795	1.68784	1.38253	-0.952074	-0.779291	0.885838	0.595907	-1.02896	0.64845	-0.537526	-0.699038	0.194113
cell_73	Lung	0.761378	1.45579	1.15051	0.840097	-0.515719	1.07447	1.07447	1.13816	0.782506	2.55946	1.44851	1.16018	-0.952074	0.0999685	-0.0885396	-1.03125	1.85046	-0.265343	0.356221	0.148597	0.601395
cell_74	Lung	0.466447	1.52793	0.0972471	-0.579819	1.93807	0.477625	0.477625	-0.0691457	1.16337	2.34985	-0.414338	-0.57049	0.222535	-0.0492922	-1.18209	0.124342	0.0869638	-1.28372	-0.511873	1.05687	-0.693837
cell_75	Lung	0.987152	-0.076562	0.896897	1.80602	1.93603	0.686476	0.686476	0.604277	1.46786	-0.481795	1.13686	0.870645	1.73031	1.16035	0.476823	0.270608	-1.02896	-0.113195	0.34249	-3.2729	1.19803
cell_76	Lung	0.692694	0.373421	0.328973	-0.579819	2.47784	1.0835	1.0835	1.077	0.568617	4.43495	-0.414338	-0.57049	0.247326	-0.00848907	-1.18209	-1.32189	0.694774	-0.0636953	0.454738	0.828848	-0.860018
cell_77	Lung	0.563388	-0.700266	-1.34061	-0.579819	-0.515719	0.918072	0.918072	-0.0128191	0.542951	-0.481795	-0.414338	-0.57049	0.832387	0.416207	0.362524	-0.253012	-1.02896	1.39422	-1.08947	0.789346	0.11772
cell_78	Lung	1.01794	1.87538	0.807779	-0.579819	-0.515719	1.28504	1.28504	1.07972	0.283003	-0.481795	1.15835	-0.57049	-0.952074	0.504895	-0.258875	-0.70586	-1.02896	0.82175	-0.957915	-0.463197	-0.210753
cell_79	Lung	1.05597	1.76567	1.21098	2.20761	-0.515719	1.2315	1.2315	0.150168	0.946598	-0.481795	-0.414338	1.1863	-0.952074	0.575142	-1.18209	-1.01213	1.87929	0.0971682	0.955656	-0.095797	-0.680706
cell_80	Lung	1.12667	1.67051	1.15665	0.41825	0.272926	0.939136	0.939136	0.219161	0.224964	0.662816	-0.414338	-0.57049	1.56744	-1.00056	-1.18209	-1.01239	-1.02896	-0.228776	-0.332006	0.409895	-0.681284
cell_81	Lung	1.15772	0.340296	0.821363	-0.579819	-0.515719	1.2753	1.2753	1.15616	1.034	1.19251	-0.414338	-0.57049	-0.952074	1.26551	-1.18209	0.09295	-1.02896	0.819009	0.270161	-3.2729	0.123918
cell_82	Lung	0.813759	1.74625	0.262473	-0.579819	-0.515719	0.622677	0.622677	0.863283	1.37839	-0.481795	2.46839	1.31365	-0.952074	-0.85627	-1.18209	0.312628	0.580774	-0.0501537	-0.596389	1.08983	0.311085
cell_83	Lung	0.628	0.429966	0.0208871	0.233149	-0.515719	1.1312	1.1312	0.562371	0.781111	2.81876	2.39664	2.04103	0.970417	0.727571	-1.18209	0.0844675	0.797479	-0.12984	0.574731	-0.502485	0.709244
cell_84	Lung	0.417651	0.501781	0.841771	-0.579819	-0.515719	-0.387072	-0.387072	0.460905	-0.412124	1.51628	-0.414338	-0.57049	-0.952074	0.399054	-1.18209	0.39135	1.34399	0.398687	-0.522826	1.6786	0.221202
cell_85	Lung	0.802142	0.151928	0.599946	1.20424	-0.515719	0.891083	0.891083	0.647013	0.976654	-0.481795	-0.414338	0.985496	0.447209	0.639043	-0.56486	-1.15915	0.653347	0.397113	-1.37175	-0.681807	0.219415
cell_86	Lung	0.787128	-0.0142096	0.258317	-0.579819	2.65816	0.556004	0.556004	1.21477	-1.13514	2.37192	-0.414338	2.89984	0.473487	0.67957	-1.18209	-0.595645	-1.02896	-0.155427	0.759138	-1.10229	0.635581
cell_87	Lung	0.990708	-0.196956	0.594579	-0.579819	1.77997	0.638399	0.638399	-0.27448	0.459981	-0.481795	-0.414338	1.23034	1.36918	0.810462	-0.447263	-0.207635	-1.02896	-0.577228	0.601126	0.833535	-0.452709
cell_88	Lung	0.805634	1.27861	0.598216	3.13696	-0.515719	1.50215	1.50215	0.649503	0.10224	-0.481795	-0.414338	0.952347	-0.952074	0.0610284	-1.18209	-1.18342	-1.02896	-2.29463	-0.905153	-0.722058	-1.06758
cell_89	Lung	0.687602	1.16785	1.39715	-0.579819	0.299297	0.747005	0.747005	0.636548	-0.100682	-0.481795	-0.414338	0.595904	0.0968526	0.319208	-0.0414063	-0.97664	-1.02896	0.166784	-0.663794	0.572277	-3.001
cell_90	Lung	1.00448	2.22691	0.698124	2.42441	0.382143	0.844102	0.844102	0.0662239	0.966565	1.50224	0.968756	0.714466	0.203475	0.0908974	-0.370172	-0.0712456	0.0688557	0.379493	-1.10844	-0.433804	-0.366004
cell_91	Lung	1.01775	1.75365	1.02924	1.39536	0.303456	1.05741	1.05741	1.25473	0.726349	-0.481795	2.0141	1.24244	0.67828	-0.0838704	-0.441328	0.118248	0.519938	-0.814602	0.246303	-0.594003	0.959245
cell_92	Lung	0.577848	0.174014	1.00523	-0.116073	1.21972	0.637306	0.637306	0.721466	1.33926	0.345858	-0.414338	-0.57049	-0.21815	-0.431303	-0.338075	-0.636183	0.438677	0.135635	-2.20654	0.557552	-0.537913
cell_93	Lung	1.17972	-0.130438	0.760967	0.554499	1.20149	1.13996	1.13996	1.22375	-0.0801596	-0.481795	-0.414338	-0.57049	1.25797	-0.230172	0.918777	-2.29839	1.36944	0.434574	1.32942	-0.389846	0.37932
cell_94	Lung	0.542577	1.13841	-0.300259	0.937122	-0.515719	0.866256	0.866256	0.666842	1.78796	-0.481795	-0.414338	0.903981	1.44864	0.524049	1.06533	-1.21884	-1.02896	1.21207	0.381799	1.03153	-0.00952642
cell_95	Lung	0.533866	1.94472	0.417346	-0.579819	1.60732	-3.19481	-3.19481	0.0638428	-0.179832	1.19796	-0.414338	0.71211	0.201355	0.00403826	-1.18209	-0.533346	0.0668422	-1.55085	-0.326494	1.27934	-2.81962
cell_96	Lung	0.751945	2.00004	0.605468	1.02796	2.33885	0.2768	0.2768	0.362897	-0.241071	1.3226	-0.414338	-0.57049	0.0787336	1.14861	-1.18209	-0.0583183	-1.02896	0.129499	0.577817	-1.20198	-0.209349
cell_97	Lung	1.16806	0.230044	1.11629	-0.0731904	0.768406	0.961809	0.961809	0.468527	0.871057	0.978852	0.545337	-0.57049	0.343159	0.741624	-0.618733	-0.00528434	-0.267228	0.213041	0.198159	0.360582	-0.344016
cell_98	Lung	0.857919	-0.00720409	0.330292	-0.579819	-0.515719	1.18303	1.18303	1.09002	-1.12532	-0.481795	-0.414338	-0.57049	0.488044	0.368925	-1.18209	-0.581415	0.974574	-0.853563	0.778023	-0.0132786	0.216623
cell_99	Lung	1.02502	-0.0542124	0.423938	1.99307	-0.515719	0.868314	0.868314	0.480994	0.944973	-0.481795	-0.414338	1.6433	-0.952074	1.0424	-1.18209	-0.677536	0.246408	-0.0316965	-2.20654	-0.758803	0.184808
cell_100	Lung	0.694295	1.28145	0.648584	-0.579819	0.903327	0.445689	0.445689	0.920092	1.07571	0.550451	0.681255	2.05169	0.49651	0.638601	0.306808	0.360783	-1.02896	0.0220922	0.226318	0.225707	-0.919526
cell_101	Lung	0.942186	2.00676	1.46692	3.23621	-0.515719	0.556653	0.556653	1.18992	0.80601	3.01408	-0.414338	2.35335	1.67731	1.00403	-1.18209	-2.29839	-1.02896	0.718116	0.292117	0.586168	-0.99067
cell_102	Lung	0.655345	-0.700266	-1.34061	0.947084	0.523866	1.01139	1.01139	0.476311	0.888685	-0.481795	-0.414338	0.91729	1.03329	-0.847644	-1.18209	-0.331	-1.02896	-0.303703	1.44096	0.710755	0.323463
cell_103	Lung	0.618215	-0.700266	0.808436	-0.579819	-0.515719	0.637685	0.637685	0.379187	0.0182945	-0.481795	-0.414338	1.56188	1.71176	-0.0729904	-1.18209	1.35814	-1.02896	-0.136876	-0.384262	0.625011	-0.470221
cell_104	Lung	0.615372	0.829567	1.23621	1.90616	3.94965	1.32139	1.32139	0.777231	1.77894	0.858143	-0.414338	-0.57049	0.23612	-0.223447	-1.18209	-0.832611	-1.02896	0.285392	-0.495683	-1.40437	0.270983
cell_105	Lung	0.912282	0.174548	-0.235391	-0.579819	-0.515719	1.34347	1.34347	0.858154	0.936362	-0.481795	-0.414338	-0.57049	0.865708	0.168669	-1.18209	-2.29839	-1.02896	0.469141	-0.479132	-0.141481	-1.1034
cell_106	Lung	1.0365	0.439829	0.821516	0.242889	3.05042	0.974936	0.974936	0.94629	-1.21845	-0.481795	-0.414338	-0.57049	0.349943	0.752638	-1.18209	-0.717766	0.208006	-1.07374	-2.20654	-0.814194	-1.19661
cell_107	Lung	0.462237	1.75498	0.488722	-0.579819	-0.515719	0.768518	0.768518	0.622738	0.259283	1.44418	-0.414338	-0.57049	0.1628	-0.344071	-1.18209	-0.324824	-1.02896	-0.223517	-2.20654	0.584516	-1.57027
cell_108	Lung	1.01813	-0.700266	0.495354	-0.579819	-0.515719	1.01507	1.01507	0.909414	1.3077	-0.481795	-0.414338	-0.57049	-0.952074	-0.621307	-0.0100042	-0.362314	-1.02896	-0.0905899	0.28958	0.0211877	-1.97364
cell_109	Lung	1.1221	-0.700266	0.857032	1.25644	-0.515719	0.379001	0.379001	0.0362035	1.36008	-0.481795	3.86558	3.5881	0.509054	0.733873	0.317356	-0.56093	0.359167	-0.0962895	1.01326	-0.599155	0.419518
cell_110	Lung	0.899188	-0.700266	1.20836	2.82591	-0.515719	1.12504	1.12504	0.787936	1.87001	-0.481795	-0.414338	-0.57049	2.01416	-1.0931	-1.18209	-1.07162	-1.02896	-1.29425	-2.20654	-1.70905	0.507386
cell_111	Lung	0.983724	0.721224	0.973007	2.71867	0.498689	1.37449	1.37449	0.905932	-0.784355	-0.481795	1.14829	0.881259	0.35347	0.758352	-1.18209	-1.23547	0.211357	-2.37272	0.0491378	-0.809338	-0.644584
cell_112	Lung	0.913747	1.56856	0.854235	0.0920968	2.22291	0.814529	0.814529	0.95813	0.316954	0.236442	-0.414338	0.611968	0.111299	0.0837757	-1.18209	-0.636004	-1.02896	0.196262	0.457528	0.385169	-1.268
cell_113	Lung	-0.34101	-0.700266	-0.488821	-0.579819	-0.515719	0.483908	0.483908	0.33748	1.06286	-0.481795	-0.414338	-0.57049	1.31493	0.657242	-1.18209	-0.698094	-1.02896	0.587558	0.376274	0.0405086	-0.258155
cell_114	Lung	0.862201	0.803738	0.776106	-0.579819	-0.515719	0.535389	0.535389	0.938676	-0.356336	0.70662	-0.414338	-0.57049	0.677703	-0.25437	-0.441642	-0.197482	-1.02896	0.176815	-0.279099	-0.379056	-0.155667
cell_115	Lung	0.871729	-0.0545016	0.325228	-0.579819	-0.515719	1.17733	1.17733	0.40094	0.944361	-0.481795	-0.414338	-0.57049	0.389764	0.393577	1.21168	0.475348	1.57936	0.872545	0.0946589	0.581653	0.92819
cell_116	Lung	-0.181393	0.0475465	0.55551	-0.579819	-0.515719	1.25609	1.25609	1.47961	1.15213	-0.481795	2.8098	1.15741	1.29214	-0.549176	-0.0902911	-0.471245	1.10313	0.757178	-0.073897	0.145176	0.433781
cell_117	Lung	0.807565	1.45598	0.812988	1.26887	1.85375	0.366073	0.366073	1.08442	0.841048	2.81759	2.29566	-0.57049	1.31208	1.14364	-0.578155	-0.0276874	-1.02896	-1.20182	0.134424	0.828349	0.323331
cell_118	Lung	0.425367	-0.700266	0.204304	0.0675992	-0.515719	0.405891	0.405891	0.606746	-0.247817	-0.481795	-0.414338	-0.57049	-0.952074	-0.305724	0.744087	-0.066463	0.483519	-0.20916	0.568141	1.26708	-1.76031
cell_119	Lung	0.884388	-0.700266	0.847313	1.31078	-0.515719	0.0931693	0.0931693	-0.561385	-0.806033	-0.481795	-0.414338	-0.57049	0.0222995	0.0573557	0.5426	-1.05555	-1.02896	-0.969157	-0.104612	0.226632	-1.13761
cell_120	Lung	1.04038	1.35859	1.30391	-0.579819	-0.515719	0.989303	0.989303	0.182513	0.380911	3.26614	1.27852	-0.57049	1.89162	0.329967	-1.18209	-0.249917	-1.02896	0.0921115	0.495773	-0.0498494	-0.209449
cell_121	Lung	1.1767	-0.700266	1.3559	-0.579819	-0.515719	1.15284	1.15284	0.404537	-0.300715	3.65667	-0.414338	-0.57049	-0.952074	1.70013	0.374454	-0.494768	0.424063	0.0157186	-2.20654	-1.68556	-1.58569
cell_122	Lung	0.592089	0.723256	0.185036	-0.579819	-0.515719	0.773257	0.773257	0.323605	-0.101789	-0.481795	-0.414338	1.59722	-0.952074	1.08753	0.488499	-0.711272	0.214187	0.667532	-0.963073	0.380968	-0.638658
cell_123	Lung	0.886715	1.75062	1.07268	0.628806	-0.515719	0.465861	0.465861	0.413746	1.09981	3.04827	-0.414338	-0.57049	1.70628	0.119415	0.460639	0.649015	0.185857	-1.11164	0.943404	-0.0240884	-0.478205
cell_124	Lung	0.994246	0.912067	-0.285458	0.0281349	-0.515719	0.751616	0.751616	0.047416	0.522375	-0.481795	-0.414338	1.53748	0.0100733	-1.08839	-0.120784	0.668314	-1.02896	0.124828	-0.405111	1.09175	0.0761758
cell_125	Lung	0.547677	-0.700266	0.617727	2.00793	-0.515719	0.216795	0.216795	0.534667	1.28541	-0.481795	-0.414338	-0.57049	0.225248	0.545263	0.0733149	-1.33986	-1.02896	0.0905351	0.423771	0.175089	0.121666
cell_126	Lung	0.912866	1.88661	0.092081	2.37196	-0.515719	0.971551	0.971551	0.534532	0.28196	2.9465	2.28535	1.93764	0.611415	1.75166	-1.18209	-2.29839	0.456414	-0.254098	-0.720783	-1.65022	-0.409237
cell_127	Lung	0.942107	1.74848	1.03379	1.90298	0.221161	0.648619	0.648619	0.909494	1.25442	-0.481795	1.83033	0.484081	1.21921	0.349372	-0.13354	-1.0834	0.752716	0.223384	0.279386	-0.557871	-0.683259
cell_128	Lung	0.367021	-0.700266	0.231307	0.366993	1.177	-1.24434	-1.24434	0.236091	-0.327171	-0.481795	-0.414338	0.489219	-0.952074	0.0169033	-1.18209	-0.765991	-1.02896	-0.762627	-0.782612	0.187334	-3.17123
cell_129	Lung	0.790644	1.09297	1.15247	-8.46881e-05	-0.515719	0.894662	0.894662	0.533093	0.720667	1.155	-0.414338	0.449745	0.499356	0.988375	-1.18209	-0.375638	-0.157312	-0.622028	0.0376957	-1.07008	0.151605
cell_130	Lung	0.838612	-0.700266	0.494109	2.36415	-0.515719	0.948909	0.948909	0.660198	1.70416	2.13401	1.85475	0.836098	-0.952074	1.10884	0.447699	-1.26854	0.172773	-1.65177	0.301383	0.46283	-0.976775
cell_131	Lung	0.710704	1.73593	-1.34061	-0.579819	1.25229	0.310535	0.310535	0.878853	-0.207561	-0.481795	-0.414338	-0.57049	0.430644	-0.433569	-1.18209	-0.283311	-1.02896	-0.545974	0.14546	0.323808	-1.39761
cell_132	Lung	0.918868	1.79729	-0.0116238	-0.579819	3.20021	0.619298	0.619298	1.37218	1.32077	1.3047	3.25631	-0.57049	2.11469	0.377663	-1.18209	-0.0744188	0.476074	-2.03237	0.389279	-0.437849	-0.37166
cell_133	Lung	1.04545	-0.700266	1.36702	-0.579819	3.07151	1.42687	1.42687	1.43472	0.333295	-0.481795	-0.414338	1.67393	0.413019	1.07869	0.236079	-0.302025	-1.02896	0.433693	-0.909315	1.18882	1.34153
cell_134	Lung	0.974707	-0.700266	1.42663	-0.579819	1.92765	1.09861	1.09861	1.24624	0.594702	-0.481795	-0.414338	-0.57049	1.39905	-0.918	-0.433297	-0.959061	-1.02896	0.5928	0.26316	-1.1503	-0.73809
cell_135	Lung	0.840637	0.140918	1.07657	2.02728	0.375094	0.719065	0.719065	0.439328	0.293611	-0.481795	-0.414338	-0.57049	1.76987	1.65318	-0.376546	-2.29839	-1.02896	-1.8324	-2.20654	0.272566	-2.83156
cell_136	Lung	1.0186	-0.700266	1.57266	2.76967	1.30357	1.3141	1.3141	0.619303	1.0208	-0.481795	-0.414338	0.854278	1.70987	1.13603	-1.18209	-2.29839	0.791256	-0.715938	0.018475	-0.0201956	0.587432
cell_137	Lung	0.990218	1.16642	0.742914	-0.579819	0.483546	0.90126	0.90126	0.49443	1.86931	-0.481795	-0.414338	-0.57049	0.333981	1.39165	-0.278476	0.540824	1.20153	-1.09967	-0.984424	-0.503276	-0.267359
cell_138	Lung	-0.596529	-0.700266	0.432545	0.688417	-0.515719	0.805037	0.805037	0.936126	1.7397	1.78164	-0.414338	1.66139	0.403736	0.0401922	-1.18209	-2.29839	0.877868	1.26671	-0.299218	-0.7406	1.23786
cell_139	Lung	0.678914	-0.700266	0.709516	-0.579819	1.39789	1.07997	1.07997	1.52063	0.567825	-0.481795	-0.414338	-0.57049	0.789364	1.14288	-1.18209	-0.293269	-1.02896	-0.95916	0.133837	-0.716833	-1.22879
cell_140	Lung	1.20034	0.156244	1.29405	-0.579819	-0.515719	0.978884	0.978884	0.766115	0.677709	2.71429	0.644196	0.412936	0.827675	0.857424	0.271891	-0.613612	-0.18876	-2.24851	0.735245	0.266461	-0.223248
cell_141	Lung	1.03327	-0.700266	0.882039	-0.579819	-0.515719	0.112836	0.112836	0.912653	-0.134839	3.00304	-0.414338	-0.57049	0.776071	0.0490267	-1.18209	-0.558814	-1.02896	-0.414251	-0.176107	-0.732741	0.37128
cell_142	Lung	0.31338	2.09071	1.71604	-0.579819	-0.515719	-0.0890319	-0.0890319	0.335219	0.375599	-0.481795	-0.414338	-0.57049	0.45674	1.5911	-1.18209	0.804437	0.938817	0.510319	-0.238253	0.168415	-0.696855
cell_143	Lung	0.548523	-0.700266	0.564765	-0.579819	1.59231	-0.487344	-0.487344	0.513388	0.344107	1.88512	-0.414338	-0.57049	1.1468	-0.0802196	-0.547816	-0.395639	-0.171339	-0.465485	-0.845962	0.643145	-1.30789
cell_144	Lung	0.993477	-0.700266	1.03259	-0.579819	1.22576	1.44107	1.44107	1.22194	0.777864	-0.481795	0.774647	1.15465	0.989236	-0.552533	1.47715	-0.275098	0.815357	-0.102726	0.800139	0.141766	0.512432
cell_145	Lung	0.484797	-0.700266	0.565281	1.17234	1.80364	0.889325	0.889325	-0.184543	0.610803	0.849729	1.72935	-0.57049	0.838939	-0.0391759	0.766272	0.41071	1.06635	-0.580323	-0.504571	0.0144569	0.129092
cell_146	Lung	0.882833	-0.700266	0.452022	-0.579819	-0.515719	1.07417	1.07417	0.87367	0.920859	-0.481795	1.16421	-0.57049	1.00997	1.28546	0.498098	-1.22464	-1.02896	0.527632	0.0658714	-0.456194	0.880736
cell_147	Lung	1.08445	1.96555	1.28237	1.79046	-0.515719	1.30026	1.30026	0.152151	1.98517	-0.481795	2.38554	-0.57049	-0.952074	0.716218	-1.18209	0.0763833	-1.02896	-0.404583	0.944733	0.168795	-1.59015
cell_148	Lung	1.12372	-0.700266	1.25084	2.9845	2.82529	1.12129	1.12129	0.767024	0.916784	1.79521	1.22031	1.67477	0.413643	0.0553096	-1.18209	-1.18648	-1.02896	0.00868814	-2.20654	-3.2729	-0.304359
cell_149	Lung	0.944868	0.661218	0.938288	-0.579819	1.68244	0.664171	0.664171	0.547991	0.74071	-0.481795	2.80973	0.879688	-0.14379	0.628941	-1.18209	0.104772	0.210014	0.0180981	-0.359172	0.523821	-0.533706
cell_150	Lung	0.554781	0.964367	1.23563	0.619727	1.53719	0.938891	0.938891	0.573218	0.867096	-0.481795	-0.414338	-0.57049	0.946326	0.274672	-1.18209	-0.407588	-1.02896	-1.13067	-1.00248	0.938491	0.313377
cell_151	Lung	0.960378	-0.700266	0.795659	-0.579819	-0.515719	0.724159	0.724159	0.899352	-0.63669	-0.481795	-0.414338	-0.57049	1.21265	0.374505	-0.373297	-0.0766592	0.637158	0.214211	0.386664	0.933401	-0.55024
cell_152	Lung	1.00422	-0.700266	1.08073	2.9028	-0.515719	1.11073	1.11073	0.546834	-0.151186	-0.481795	-0.414338	-0.57049	0.492969	1.30508	-1.18209	-1.1219	-1.02896	-1.38424	0.784395	-1.77315	-0.628352
cell_153	Lung	0.85332	1.34597	0.624031	-0.579819	-0.515719	0.672994	0.672994	0.644063	0.528348	0.565264	1.79505	1.05972	1.18785	0.407791	-0.152019	0.544773	-0.146865	0.298126	0.0549681	0.0232331	-1.05758
cell_154	Lung	0.940091	2.42117	1.17515	-0.579819	-0.515719	1.02972	1.02972	0.886906	1.32065	1.57821	-0.414338	-0.57049	1.86292	1.76415	1.07399	0.315805	-1.02896	-1.73613	-1.05739	-1.37703	-1.72506
cell_155	Lung	1.29788	0.300527	1.21482	1.01111	-0.515719	1.49985	1.49985	1.52672	1.66655	-0.481795	-0.414338	2.59367	-0.952074	1.35305	0.586989	-2.29839	-1.02896	-0.891991	0.186094	-3.2729	-2.38001
cell_156	Lung	1.11564	-0.700266	0.910617	-0.579819	-0.515719	1.11295	1.11295	0.931909	0.342312	2.66426	-0.414338	-0.57049	-0.952074	0.985387	-1.18209	-1.17945	-1.02896	-0.5598	-2.20654	-0.377499	-0.762708
cell_157	Lung	0.705731	0.94177	0.442938	1.11509	1.56848	0.0358705	0.0358705	0.259248	0.641448	1.10656	-0.414338	1.41014	-0.952074	0.00761197	-1.18209	-1.15167	-1.02896	-0.691001	-0.513934	0.0595619	-2.39184
cell_158	Lung	1.11078	-0.13682	0.751524	-0.579819	1.18736	1.35743	1.35743	0.295511	0.319681	-0.481795	0.986996	2.93467	1.55339	0.408173	0.0675492	-0.0527611	0.083334	-0.598334	0.788905	-0.672577	-0.91962
cell_159	Lung	0.47648	1.60982	0.610917	-0.579819	1.51489	0.432536	0.432536	0.681736	0.162659	-0.481795	-0.414338	1.76574	0.921023	-0.491161	-1.18209	0.211851	-0.300755	0.0231751	0.276928	0.204046	0.270306
cell_160	Lung	0.814481	0.0304301	0.656322	3.18628	-0.515719	1.00909	1.00909	0.016687	1.74332	-0.481795	3.47101	-0.57049	-0.952074	0.81994	0.679107	-0.505493	-1.02896	-0.0023781	-0.763707	-1.6971	-0.235507
cell_161	Lung	0.82891	-0.700266	0.697926	-0.579819	1.75562	0.525159	0.525159	0.711056	1.3728	-0.481795	-0.414338	0.1974	0.522025	0.0648262	-0.380997	0.0815659	1.30912	0.800856	0.257328	0.456955	-0.318331
cell_162	Lung	1.06187	-0.0666771	0.308967	-0.579819	-0.515719	1.22942	1.22942	1.17195	0.382851	-0.481795	1.16145	-0.57049	1.00714	0.648893	-1.18209	-1.22652	1.54637	-2.35929	-0.34473	-0.191188	1.15659
cell_163	Lung	0.447565	-0.700266	0.81037	-0.579819	-0.515719	0.447925	0.447925	0.324266	0.418026	1.04285	-0.414338	-0.57049	-0.952074	1.49995	1.09141	-0.668078	-1.02896	-0.279689	1.19942	0.0853274	-0.805855
cell_164	Lung	1.10872	-0.700266	-0.436515	1.01568	-0.515719	1.21959	1.21959	0.765389	0.485566	-0.481795	1.28683	-0.57049	1.57296	-1.20312	-0.183455	-1.14124	-1.02896	-0.48258	-2.20654	-3.2729	0.490182
cell_165	Lung	1.06738	0.445979	1.25622	2.89014	1.00195	1.23368	1.23368	0.485926	0.377973	-0.481795	-0.414338	-0.57049	0.359586	0.768241	-1.18209	-0.0968755	-1.02896	-0.348961	-0.350405	-0.19835	-0.632426
cell_166	Lung	0.715717	-0.700266	1.37614	0.079678	1.47706	0.780628	0.780628	1.01618	-0.533287	3.18217	-0.414338	1.22731	-0.952074	1.41007	-1.18209	-0.982108	-1.02896	-0.834715	-0.292806	0.0991452	-0.615011
cell_167	Lung	1.1751	1.64974	0.857745	2.09656	-0.515719	1.01998	1.01998	0.361512	0.00204381	-0.481795	1.1011	3.27428	1.68872	-0.0989346	-1.18209	-0.753727	-1.02896	-0.166311	-0.000776381	-0.265738	0.77022
cell_168	Lung	0.697289	-0.0966815	0.555165	0.753959	-0.515719	0.165784	0.165784	0.243817	0.68896	0.38879	2.54721	0.287958	-0.180081	-0.117765	-1.18209	-0.161974	-1.02896	-0.598063	-0.417619	0.702334	-2.07283
cell_169	Lung	0.90187	0.960671	1.01112	-0.579819	2.5535	-0.206508	-0.206508	0.639786	-0.319616	-0.481795	-0.414338	1.74044	1.68285	1.65005	-1.18209	-2.29839	-1.02896	0.390046	-0.23166	0.0301633	-0.685916
cell_170	Lung	0.698785	0.858042	-1.34061	1.46619	-0.515719	0.807634	0.807634	0.437724	0.0870747	-0.481795	-0.414338	-0.57049	1.24287	-0.605677	-1.18209	-1.06719	-1.02896	0.256436	0.619004	-1.7034	0.804265
cell_171	Lung	1.11623	0.088709	0.79835	1.9849	0.308929	0.405723	0.405723	0.84784	0.819446	2.44136	-0.414338	-0.57049	1.64004	-0.241321	-0.436378	-0.188004	-0.0206623	0.333577	-0.64863	-0.366688	0.102696
cell_172	Lung	0.822054	1.3163	-0.0592368	0.797668	0.649524	0.814726	0.814726	0.957814	0.993155	-0.481795	-0.414338	-0.57049	1.67323	0.634813	0.895497	-0.160985	0.395782	-0.760698	0.288239	-0.548201	-0.0464486
cell_173	Lung	0.355117	-0.0300462	1.26857	-0.579819	0.566374	0.774768	0.774768	0.876225	-0.0224464	1.832	-0.414338	2.55921	-0.952074	0.296927	-0.203576	-0.00693499	0.294114	0.282817	1.10009	0.91708	-1.82394
cell_174	Lung	1.05542	-0.700266	1.13947	2.16684	2.41857	0.33146	0.33146	0.680518	0.137828	1.43813	-0.414338	0.35673	-0.118234	-0.0972076	-1.18209	-1.61951	-1.02896	-0.80416	-0.318672	-0.585131	-1.47861
cell_175	Lung	0.880012	1.9698	0.917423	-0.579819	-0.515719	0.359276	0.359276	1.18262	1.1879	2.88265	-0.414338	-0.57049	2.24736	1.11692	-1.18209	-0.343207	0.231325	0.365215	-0.94593	0.558321	0.56326
cell_176	Lung	0.0266305	-0.700266	1.16484	-0.579819	-0.515719	1.33433	1.33433	0.698421	0.823318	2.35978	2.60162	-0.57049	-0.952074	-0.235562	1.15589	0.97018	0.672569	1.14038	0.18796	-0.657722	-0.00607101
cell_177	Lung	0.886308	-0.700266	0.652716	2.27138	-0.515719	1.38303	1.38303	0.886312	1.89652	-0.481795	2.2131	1.11132	1.2431	0.653814	-0.119414	-0.511175	0.407911	0.486732	0.619247	0.834203	0.932272
cell_178	Lung	0.752022	-0.700266	0.933559	-0.579819	-0.515719	0.912636	0.912636	1.20261	1.0927	-0.481795	-0.414338	1.45119	0.866004	-0.703101	-1.18209	-0.221691	2.42208	-3.96737	-0.478851	0.730528	0.912558
cell_179	Lung	0.67689	0.456964	0.972075	-0.579819	1.76783	-0.288452	-0.288452	0.162109	0.140466	-0.481795	-0.414338	-0.57049	1.45254	-0.13596	-1.18209	-0.536754	-1.02896	-0.377615	-0.794409	1.22282	-0.180578
cell_180	Lung	1.13329	-0.152052	1.3275	1.38096	1.1534	1.23876	1.23876	0.885524	0.364349	0.802822	-0.414338	-0.57049	0.786553	0.800423	-1.18209	-0.882875	0.0532652	0.191002	-1.12404	0.514464	-1.86259
cell_181	Lung	0.806357	-0.700266	0.641103	-0.579819	-0.515719	0.720208	0.720208	0.522403	-0.830881	-0.481795	-0.414338	1.51644	1.66548	0.246352	-0.304132	-0.167294	-1.02896	0.400693	0.727546	-3.2729	-0.00616085
cell_182	Lung	0.683265	1.41176	1.26422	0.458824	-0.515719	1.03643	1.03643	1.26746	-2.09645	1.37188	-0.414338	2.54924	-0.952074	-0.428774	0.468809	-0.0142345	-1.02896	-1.09744	0.0262595	-0.361128	0.219861
cell_183	Lung	0.828034	1.64743	1.05749	-0.0952557	2.20585	1.02217	1.02217	0.808153	1.36169	-0.481795	-0.414338	1.20601	0.645514	0.833493	-0.643269	-1.67404	-0.300404	-0.774356	0.724131	-0.420512	0.515272
cell_184	Lung	0.864135	1.69903	0.819874	-0.579819	-0.515719	0.712255	0.712255	0.912241	1.49528	1.10019	2.05615	0.98944	1.11197	0.644534	-1.18209	0.546311	0.931962	-0.51284	-2.20654	-0.0662817	0.453678
cell_185	Lung	0.790212	-0.178168	0.623974	-0.579819	-0.515719	0.114483	0.114483	0.427894	0.226213	-0.481795	-0.414338	-0.57049	1.1202	-0.030205	-0.419832	0.158317	-1.02896	-0.501645	-0.237296	-0.328085	-0.695267
cell_186	Lung	1.00509	-0.700266	-1.34061	2.25372	-0.515719	1.19474	1.19474	1.25748	1.44906	-0.481795	1.54052	-0.57049	-0.952074	1.68366	-1.18209	-0.024804	0.522685	0.182317	-0.654493	-0.024804	-2.02901
cell_187	Lung	0.996633	0.52897	0.572435	-0.579819	-0.515719	1.44377	1.44377	0.847069	-2.09645	-0.481795	-0.414338	1.0352	-0.952074	-0.699331	-0.16751	-0.57764	0.978979	0.571172	0.5334	-0.280447	-0.928043
cell_188	Lung	0.945298	-0.700266	0.145339	-0.579819	0.453277	0.20964	0.20964	0.842702	0.399741	-0.481795	1.07833	-0.57049	-0.952074	-0.129001	0.134442	0.212466	-1.02896	-1.16338	0.724131	0.118648	-0.0112737
cell_189	Lung	1.02707	1.40495	0.514595	0.734707	-0.515719	1.30057	1.30057	0.124878	1.38494	1.11546	-0.414338	-0.57049	-0.952074	-0.737609	-0.186911	0.561878	-1.02896	-1.42631	-2.20654	-1.8029	-1.33591
cell_190	Lung	1.18476	0.0126305	1.28074	2.05153	-0.515719	1.32893	1.32893	1.01646	1.44914	1.18872	-0.414338	1.07673	-0.952074	-0.64792	-0.141268	0.482731	-1.02896	0.205047	-2.20654	-0.229096	-2.27295
cell_191	Lung	0.765227	-0.700266	0.546095	-0.579819	0.934154	0.778512	0.778512	1.13946	-0.0230022	-0.481795	-0.414338	-0.57049	1.33514	0.768395	-0.310237	-0.779183	-1.02896	-0.7851	-2.20654	-0.303575	-0.0243845
cell_192	Lung	1.03456	0.0789989	1.15584	0.443333	-0.515719	0.58389	0.58389	0.716267	0.571457	-0.481795	1.52375	1.23008	-0.952074	0.968371	-1.18209	-2.29839	-1.02896	-1.1324	-0.667803	-1.59235	-1.43283
cell_193	Lung	0.787215	-0.700266	0.969347	0.38811	-0.515719	1.02933	1.02933	1.06637	0.380449	3.19922	-0.414338	-0.57049	-0.952074	1.43813	-0.105778	-0.127858	-1.02896	0.519104	0.89533	0.11484	-0.46709
cell_194	Lung	0.818	-0.700266	0.470871	-0.579819	-0.515719	1.14642	1.14642	1.07279	0.623012	2.21113	-0.414338	-0.57049	0.724639	-0.0205443	-0.00398881	-0.354217	-1.02896	-0.490997	0.0626987	0.0324183	0.0531822
cell_195	Lung	0.82308	-0.700266	0.430002	2.21503	-0.515719	0.684117	0.684117	0.105824	1.02508	-0.481795	1.88491	1.56561	1.3948	0.304102	-1.18209	-0.734415	0.192191	0.290958	0.777342	-1.27919	-0.268755
cell_196	Lung	1.20093	-0.700266	0.94314	-0.579819	-0.515719	1.42718	1.42718	1.07567	-0.442651	-0.481795	2.00195	-0.57049	1.06669	1.36095	-1.18209	-0.301693	-1.02896	0.23536	-2.20654	-0.120056	0.0696166
cell_197	Lung	0.938134	-0.700266	-0.151485	0.796853	-0.515719	1.07938	1.07938	1.21118	0.589627	-0.481795	-0.414338	2.20022	1.22665	0.931821	-1.18209	-0.0643285	0.074264	0.0599445	0.774916	-2.06769	0.21196
cell_198	Lung	0.823699	-0.700266	1.18821	0.277462	-0.515719	0.0364832	0.0364832	1.04628	0.510552	2.27109	1.98934	-0.57049	1.05616	0.416879	-0.228816	-2.29839	-1.02896	-2.31019	-2.20654	-0.739347	0.0523034
cell_199	Lung	0.889821	1.56195	0.33845	1.60725	-0.515719	0.268092	0.268092	0.669804	0.898262	-0.481795	-0.414338	-0.57049	1.44291	-0.0123207	-1.18209	-1.40675	0.0114903	-0.481931	0.676519	0.999513	-0.0609209
cell_200	Lung	0.720513	1.59481	0.611739	-0.579819	-0.515719	1.27517	1.27517	1.05733	-1.0347	-0.481795	3.56012	-0.57049	-0.952074	0.903096	0.411827	-1.01649	-1.02896	0.08856	-0.0508085	-1.63878	0.922621
cell_201	Lung	0.954231	-0.700266	0.725627	-0.579819	-0.515719	0.68963	0.68963	0.876805	0.853595	-0.481795	-0.414338	-0.57049	1.38555	0.830636	-0.0343665	-2.29839	0.522906	0.182684	-0.654273	0.680965	0.89464
cell_202	Lung	0.846674	-0.700266	0.859441	-0.579819	1.20799	0.243412	0.243412	0.658843	0.965007	-0.481795	-0.414338	-0.57049	1.26634	-0.220257	-1.18209	-0.830604	0.683795	-0.080892	0.969382	0.47738	-0.879187
cell_203	Lung	0.897298	0.180193	0.515158	-0.579819	2.10658	-0.942941	-0.942941	-0.173225	0.514453	1.91172	-0.414338	-0.57049	1.17038	0.288666	-0.537441	-0.375638	-0.157312	-0.835832	-0.189604	0.815175	-1.27222
cell_204	Lung	0.8114	-0.700266	0.725426	2.29852	-0.515719	0.744515	0.744515	1.24017	1.89925	-0.481795	-0.414338	-0.57049	0.817221	0.842982	0.570865	-0.267181	-1.02896	-0.92002	1.40027	-1.43662	1.27981
cell_205	Lung	0.993246	2.02245	0.834513	-0.579819	1.53021	0.520302	0.520302	-0.0770161	0.22957	-0.481795	-0.414338	1.10397	0.00653377	0.26431	-1.18209	-0.320706	0.401634	-1.65826	-0.410056	-0.356988	-0.0348426
cell_206	Lung	0.916807	1.60764	0.632329	0.227816	1.74902	1.53561	1.53561	1.07809	0.973643	2.15396	1.11551	1.55574	-0.952074	-0.311239	-1.18209	-0.395492	-1.02896	-1.11252	0.318938	-0.247821	0.580895
cell_207	Lung	0.788313	1.97118	1.03629	2.08179	0.997884	0.578335	0.578335	0.444229	0.681387	-0.481795	-0.414338	0.883308	1.42406	1.08567	-1.18209	-1.23397	1.53438	-0.671722	0.357463	0.898593	0.523744
cell_208	Lung	0.736691	1.3923	0.170827	-0.579819	-0.515719	1.04652	1.04652	1.01821	1.13351	-0.481795	2.24405	2.39744	1.71696	-1.05806	-0.104081	-0.125381	-1.02896	0.023549	-0.0959316	-1.68055	0.708765
cell_209	Lung	0.904267	1.97672	1.36931	0.442663	0.741607	0.918158	0.918158	0.948439	1.12358	1.65628	-0.414338	1.22891	0.312989	0.426141	0.150052	0.451632	0.508371	0.510426	0.301559	-0.267316	0.609463
cell_210	Lung	0.85689	-0.0904301	1.0089	3.08584	-0.515719	1.04314	1.04314	1.2601	0.333093	-0.481795	-0.414338	0.838601	0.315108	0.274886	-1.18209	-0.407443	0.174911	0.0606049	0.000572851	0.466358	0.177766
cell_211	Lung	0.657104	0.735745	0.893978	-0.579819	-0.515719	0.464351	0.464351	0.894029	0.822508	-0.481795	2.75917	-0.57049	1.69933	-1.07586	-0.113895	0.130969	-1.02896	0.26975	-0.111649	-0.521104	-0.788086
cell_212	Lung	1.0617	0.964271	0.220517	0.22071	1.73649	0.776435	0.776435	0.18807	0.127055	-0.481795	1.10205	0.838306	0.314843	0.568526	0.151659	-2.29839	0.174659	-1.64877	-0.402678	0.834696	0.313099
cell_213	Lung	0.550259	2.06702	-0.899254	-0.579819	1.25566	-0.306777	-0.306777	0.863023	0.485566	-0.481795	-0.414338	0.562044	0.0664032	-1.74379	-0.466483	0.312341	0.849869	1.06906	-0.327225	0.517899	0.00185523
cell_214	Lung	0.528478	-0.0301246	0.836796	-0.579819	-0.515719	-0.209157	-0.209157	0.822632	0.359877	-0.481795	-0.414338	-0.57049	1.09949	-0.138275	-1.18209	0.667228	1.3345	0.963488	1.09987	0.144702	0.696931
cell_215	Lung	1.15501	2.52715	1.1522	3.17068	-0.515719	1.12508	1.12508	0.875822	0.922941	1.73362	-0.414338	-0.57049	0.368803	0.783104	-1.18209	-0.0865365	-1.02896	0.156877	-2.20654	-1.90201	-0.866354
cell_216	Lung	0.263303	-0.700266	0.511162	-0.579819	0.634987	0.966151	0.966151	0.407101	0.0587688	1.1883	-0.414338	2.32236	0.528886	-0.648431	-1.18209	-0.541654	-1.02896	0.63443	-0.156079	0.924834	0.990384
cell_217	Lung	1.36422	1.95258	1.83668	-0.579819	-0.515719	1.62601	1.62601	1.12901	0.351834	2.48043	-0.414338	2.35043	-0.952074	-0.621255	-1.18209	-2.29839	1.04343	-1.30293	0.604779	-1.00893	-2.24137
cell_218	Lung	0.864744	-0.700266	0.836662	0.00777672	0.920219	1.34561	1.34561	1.33715	0.772616	3.10261	1.79762	-0.57049	-0.952074	-0.884537	0.634142	-0.19386	-1.02896	-0.81002	-0.450366	-0.590109	0.183418
cell_219	Lung	1.36896	2.6161	1.73035	2.0509	-0.515719	1.13196	1.13196	1.02151	1.44452	2.54809	-0.414338	-0.57049	0.171039	0.451529	-0.392963	-0.899403	-1.02896	-1.37072	-0.186352	-1.06653	-1.26705
cell_220	Lung	0.949475	-0.700266	0.363356	0.793651	2.42606	1.50029	1.50029	1.14441	0.345811	-0.481795	-0.414338	-0.57049	-0.952074	1.05386	-0.13214	-2.29839	0.390705	0.226702	0.596672	0.0628088	-0.536317
cell_221	Lung	1.11961	0.00605698	0.861156	0.347563	-0.515719	1.0944	1.0944	0.569399	1.69381	2.80516	1.34234	-0.57049	1.96265	0.208238	-1.18209	0.0746496	0.365385	-0.810447	0.249535	0.90537	-0.585929
cell_222	Lung	0.794824	-0.700266	1.29902	2.48538	-0.515719	0.827746	0.827746	0.98095	1.14459	1.46586	-0.414338	-0.57049	1.18343	1.26554	0.31837	-0.306737	0.0446079	0.940765	-0.565313	-0.255156	0.142653
cell_223	Lung	0.790857	2.03734	0.0789196	-0.579819	-0.515719	-0.0974272	-0.0974272	0.465158	-0.291287	-0.481795	-0.414338	-0.57049	0.588461	0.517918	-0.0996707	0.835904	1.08815	0.303105	0.906302	-1.67404	0.229462
cell_224	Lung	0.720935	-0.103468	0.711585	-0.579819	1.26065	0.678525	0.678525	0.512107	-0.554784	0.916668	2.32203	1.50342	0.288017	1.58824	-1.18209	-0.178123	1.143	0.208008	0.511176	-0.0828655	-0.77641
cell_225	Lung	0.660905	-0.700266	0.848626	2.33165	3.28522	1.53706	1.53706	0.854282	2.0321	-0.481795	4.82445	1.34797	-0.952074	1.26293	0.535235	-2.29839	-1.02896	-3.96737	0.116099	-0.25748	-1.25557
cell_226	Lung	0.883506	1.0751	0.392941	-0.579819	-0.515719	0.777448	0.777448	0.468108	1.32448	-0.481795	-0.414338	1.14597	-0.952074	0.522389	-1.18209	-0.115814	-1.02896	0.538618	-0.739689	-0.144516	0.235192
cell_227	Lung	0.957062	1.4136	0.994274	1.71829	-0.515719	1.31694	1.31694	1.27013	1.18637	-0.481795	-0.414338	-0.57049	-0.952074	0.670878	-1.18209	0.952403	0.535356	-0.536271	0.0293924	-0.357506	0.425372
cell_228	Lung	1.04829	2.06501	1.27221	1.85078	-0.515719	1.02431	1.02431	0.815785	-0.143732	-0.481795	-0.414338	2.00884	0.312857	0.692071	0.149937	-0.754924	-1.02896	-0.16844	1.07743	0.146193	-0.13439
cell_229	Lung	1.04547	0.573129	1.12949	0.222558	2.28681	0.891063	0.891063	1.13847	1.72856	-0.481795	1.10555	2.01615	0.317768	2.01855	-0.289867	0.743578	0.777864	0.994222	0.307906	-1.95498	-0.124236
cell_230	Lung	0.952907	1.86162	1.28968	2.71002	1.306	0.975824	0.975824	0.993876	0.199912	-0.481795	1.5479	-0.57049	-0.952074	0.997559	-0.436378	-0.188004	-1.02896	-0.13512	-2.20654	-0.0166498	-0.417185
cell_231	Lung	1.09577	0.912943	0.588665	-0.579819	0.497591	0.703335	0.703335	0.809047	1.44975	-0.481795	-0.414338	1.59123	0.352057	1.17373	-0.265775	-2.29839	0.817929	1.05817	-0.967246	-1.25528	-0.0538755
cell_232	Lung	1.06056	0.308325	1.0028	0.744432	-0.515719	1.20028	1.20028	0.642939	0.661589	-0.481795	-0.414338	-0.57049	-0.952074	1.54506	-1.18209	-0.23435	-1.02896	-0.46971	0.202608	-1.09779	0.0171578
cell_233	Lung	1.24998	1.27119	-0.281433	2.07202	2.58286	0.767159	0.767159	1.26661	-0.0539016	1.05081	1.21232	-0.57049	0.406969	0.0451315	0.230917	-1.19192	0.881601	-1.51099	0.424769	-0.736206	0.502697
cell_234	Lung	0.769209	0.532687	-0.0876629	-0.579819	-0.515719	1.1696	1.1696	0.698342	0.513094	-0.481795	1.3212	-0.57049	0.497932	-0.691015	-1.18209	0.26959	0.3486	1.06482	0.22805	0.879359	0.546506
cell_235	Lung	1.18815	-0.700266	0.973004	1.80492	-0.515719	1.30083	1.30083	-0.286067	1.08132	-0.481795	-0.414338	-0.57049	-0.952074	0.882146	0.251429	-1.17231	-1.02896	-2.27796	-0.267742	-1.15542	-0.0728497
cell_236	Lung	0.932743	1.93338	-0.0119343	0.95244	-0.515719	0.828976	0.828976	0.737675	1.34458	-0.481795	-0.414338	0.66991	1.16315	-0.34306	-0.398326	-0.324099	0.594307	-0.443286	0.0978522	0.0741242	-0.627687
cell_237	Lung	0.714139	1.60631	0.314816	-0.579819	2.66823	0.433575	0.433575	1.0699	1.06684	-0.481795	-0.414338	1.41839	1.56492	0.547781	-1.18209	-0.504923	-1.02896	-1.2767	-0.506877	-2.04947	-0.0102659
cell_238	Lung	1.0175	0.798385	1.04885	-0.579819	-0.515719	1.11752	1.11752	1.34638	0.794592	1.12024	2.08179	1.00921	-0.952074	-0.378675	-1.18209	-0.600493	-1.02896	1.26925	-0.856558	0.379477	0.48884
cell_239	Lung	0.902599	2.31104	0.177105	-0.579819	-0.515719	1.17063	1.17063	1.65652	0.26527	2.54338	-0.414338	-0.57049	2.55019	1.24813	0.176935	1.37511	-1.02896	-0.690731	-2.20654	-1.26546	1.56928
cell_240	Lung	1.00666	0.663725	-0.44381	-0.579819	-0.515719	1.08025	1.08025	1.43727	1.72775	-0.481795	-0.414338	0.994425	1.5549	-0.397877	-1.18209	0.00913115	0.937098	0.0801196	0.486799	-1.12509	0.152534
cell_241	Lung	1.05298	1.06885	1.47291	0.197649	0.924094	1.48867	1.48867	0.930705	1.60685	0.905763	1.05837	3.0355	1.63852	0.508404	0.119904	-0.789724	-1.02896	-1.19085	1.16408	0.664279	-0.04635
cell_242	Lung	-1.30581	-0.700266	-0.147898	-0.579819	1.0353	1.2829	1.2829	-0.532502	1.37851	-0.481795	1.19768	-0.57049	2.0598	-1.30014	-1.18209	0.837265	0.250564	-0.605577	-0.926686	1.06391	0.0324393
cell_243	Lung	0.992734	-0.700266	1.38371	1.64332	-0.515719	1.21038	1.21038	0.128541	0.613548	1.27405	4.39575	1.16088	-0.952074	0.338604	-1.18209	-0.468252	-1.02896	-0.67236	0.356966	0.378649	-0.72173
cell_244	Lung	0.813328	-0.700266	0.621332	-0.579819	-0.515719	0.643622	0.643622	0.0719171	-0.104095	-0.481795	1.91539	-0.57049	-0.952074	0.337178	-1.18209	0.433099	-1.02896	-0.358563	-0.356866	-0.474428	-0.643457
cell_245	Lung	0.709462	-0.700266	0.638571	-0.579819	-0.515719	0.741708	0.741708	-0.00428761	1.08839	-0.481795	2.82586	1.35928	1.50382	-1.58085	-1.18209	0.470088	1.00854	0.342494	-0.557392	-0.0563762	0.487638
cell_246	Lung	0.970555	-0.700266	0.783452	-0.579819	1.0709	0.946134	0.946134	0.665062	0.617988	-0.481795	1.24287	0.969129	1.08991	0.616188	-0.20926	-0.635898	-1.02896	-0.941286	1.08916	-1.15361	-0.0700037
cell_247	Lung	1.12456	2.01437	1.38681	2.47137	2.9714	1.40472	1.40472	0.738099	1.15981	4.05793	2.28328	-0.57049	0.609945	-0.178357	-1.18209	-0.463436	-1.02896	0.338306	-0.0647823	-0.119718	-1.52992
cell_248	Lung	0.623732	1.34832	-0.243346	-0.579819	0.279088	-0.472205	-0.472205	1.1821	-1.02436	-0.481795	-0.414338	0.566982	1.03196	-1.73759	-1.18209	-0.683079	0.481443	-0.622217	-0.321149	0.944486	-1.2397
cell_249	Lung	0.821389	1.28237	1.32089	1.2338	-0.515719	0.564346	0.564346	0.21379	1.10461	1.63141	-0.414338	0.816411	2.13211	1.66131	-1.18209	-0.169942	-1.02896	-2.44395	-2.20654	0.118847	-2.66002
cell_250	Lung	0.677854	-0.00244572	1.08389	1.03901	0.354082	0.792014	0.792014	0.178623	0.945156	0.780603	1.89927	0.181202	0.167361	1.10367	-0.707124	-0.115479	-0.386743	-1.37698	-0.191226	-0.376791	0.0574366
cell_251	Lung	0.786087	-0.700266	0.881965	0.208431	-0.515719	0.353434	0.353434	0.865437	0.846482	-0.481795	-0.414338	-0.57049	-0.952074	-0.97719	-1.18209	0.362596	0.156197	-1.67812	-1.02108	-0.889819	0.272202
cell_252	Lung	1.07825	1.49686	0.780026	0.29171	-0.515719	1.16226	1.16226	1.23802	0.347091	1.81375	-0.414338	-0.57049	0.427207	0.876103	-0.212972	-0.286955	-1.02896	-0.233272	0.450874	-1.8414	-0.0804143
cell_253	Lung	0.282108	-0.700266	1.28707	-0.579819	-0.515719	0.543996	0.543996	1.41493	1.0794	-0.481795	-0.414338	-0.57049	1.33574	0.927148	-1.18209	-1.00313	-1.02896	-0.620555	-0.694709	-0.429122	0.666097
cell_254	Lung	0.756417	1.23152	0.520088	-0.579819	1.82204	0.526442	0.526442	0.9696	0.798985	-0.481795	0.877583	1.27828	1.11244	0.112105	0.26849	-0.94479	-1.02896	-0.767155	0.0470902	-0.553688	0.02789
cell_255	Lung	0.385834	1.72188	1.34657	-0.579819	-0.515719	0.702163	0.702163	1.25396	0.903078	-0.481795	-0.414338	-0.57049	-0.952074	1.09219	-0.05324	-0.990352	-1.02896	0.844387	-0.679799	-0.879372	0.352201
cell_256	Lung	0.8871	-0.700266	0.875082	-0.579819	-0.515719	0.918796	0.918796	0.944289	-0.568731	-0.481795	-0.414338	-0.57049	0.619875	-0.164539	0.726483	0.736292	-1.02896	-0.649494	-0.712743	0.399388	0.467587
cell_257	Lung	0.938789	0.175261	0.609198	1.32778	-0.515719	0.244665	0.244665	0.816496	0.893895	1.56981	-0.414338	1.45251	0.867189	-1.04157	-1.18209	-0.477658	-1.02896	-0.056446	0.218669	0.0501996	-0.851938
cell_258	Lung	0.855025	-0.700266	0.704773	-0.579819	-0.515719	0.752786	0.752786	-0.0583017	1.2094	-0.481795	-0.414338	-0.57049	-0.952074	0.792818	0.035679	-0.887319	-1.02896	-1.85039	-2.20654	-0.247487	-0.778732
cell_259	Lung	0.757709	1.30374	1.04057	1.96348	-0.515719	0.613612	0.613612	0.182323	0.944845	-0.481795	-0.414338	0.587872	0.0896301	1.29272	-1.18209	0.344092	-0.0393009	-0.585295	-0.00661327	0.904518	-1.72375
cell_260	Lung	0.777127	-0.700266	0.721116	-0.579819	-0.515719	0.931398	0.931398	-0.0388866	-0.657661	-0.481795	5.19307	3.19665	-0.952074	0.198023	-1.18209	-2.29839	-1.02896	-2.18312	-2.20654	-0.599635	0.0781353
cell_261	Lung	0.853725	-0.700266	0.5042	-0.579819	-0.515719	0.802137	0.802137	0.475378	0.832843	-0.481795	-0.414338	0.916295	1.78687	0.80906	-1.18209	-2.29839	0.24129	-0.305237	-0.935962	-0.161198	0.0128183
cell_262	Lung	0.762888	-0.700266	1.30853	0.22803	-0.515719	0.0337566	0.0337566	0.537323	0.743977	1.67497	-0.414338	-0.57049	0.960445	-0.442339	-0.0343122	-0.96842	-0.278798	-0.144236	-0.654199	0.334773	-0.585246
cell_263	Lung	0.369932	0.319329	0.958246	-0.579819	-0.515719	0.727418	0.727418	0.822453	1.41661	-0.481795	-0.414338	-0.57049	1.16655	-0.339004	0.306509	0.956813	-1.02896	0.149509	-0.193248	0.876735	0.543037
cell_264	Lung	0.766717	1.90922	1.60721	-0.579819	1.47108	1.01146	1.01146	1.20757	-0.0571612	0.879078	-0.414338	-0.57049	0.254685	0.917623	-0.334191	-0.813714	-1.02896	-0.533493	0.223348	0.222217	-0.256228
cell_265	Lung	0.743831	-0.700266	-0.0959871	-0.579819	-0.515719	0.201588	0.201588	0.789913	-0.469567	-0.481795	-0.414338	-0.57049	-0.952074	-0.851861	0.010916	-0.33419	0.584133	-1.02055	-0.593029	0.339575	0.317413
cell_266	Lung	0.785563	-0.700266	0.798964	0.166974	1.80498	1.15062	1.15062	1.24813	1.26217	2.64722	-0.414338	0.743739	0.2298	0.288577	0.0773271	-0.83906	0.673929	0.938586	-0.50321	0.463867	0.686314
cell_267	Lung	0.520345	1.19253	0.657499	-0.579819	-0.515719	0.527117	0.527117	-0.0112731	-0.135271	-0.481795	-0.414338	0.686547	0.775545	-0.318158	0.0317789	-2.29839	0.0450027	-0.672105	0.7294	0.499863	0.0183667
cell_268	Lung	0.69521	1.56185	0.0239392	0.461731	1.3141	0.0286174	0.0286174	0.614948	1.1325	0.722918	-0.414338	-0.57049	1.09674	0.354212	-1.18209	-0.00961291	-1.02896	-1.46485	0.266948	0.606379	-0.256354
cell_269	Lung	0.813929	0.707975	1.47336	-0.579819	2.49827	0.750397	0.750397	0.593799	0.592274	-0.481795	-0.414338	-0.57049	0.334118	0.131297	-1.18209	-0.386775	0.796998	-0.13057	0.0246971	-1.27815	-0.26708
cell_270	Lung	1.01741	0.288194	0.679029	-0.579819	-0.515719	0.758981	0.758981	0.412473	-1.15612	1.83444	-0.414338	-0.57049	1.10185	0.772126	0.261053	-0.00496577	-1.02896	-0.207646	0.718511	0.919791	-1.02048
cell_271	Lung	1.14026	2.30184	0.036415	-0.579819	2.18861	0.842127	0.842127	1.03006	0.961969	1.54735	-0.414338	-0.57049	-0.952074	1.43359	-1.18209	-0.0327487	-1.02896	-0.0860729	-1.07819	-0.384729	-0.472612
cell_272	Lung	1.00957	0.0834042	1.82335	2.73818	-0.515719	0.791186	0.791186	1.08254	0.991475	3.04051	1.53471	3.20031	-0.952074	0.201561	-1.18209	-0.400032	0.518075	-3.96737	-0.659105	0.477003	-0.594372
cell_273	Lung	1.14973	0.948975	0.824297	2.25074	-0.515719	1.12157	1.12157	-0.0927756	1.09053	-0.481795	-0.414338	-0.57049	-0.952074	-0.280374	1.22579	0.312937	1.03052	1.89421	-2.20654	0.283822	-0.0658441
cell_274	Lung	1.0785	1.97218	0.829286	-0.579819	-0.515719	1.34229	1.34229	0.981177	0.736057	-0.481795	-0.414338	2.38218	0.739926	0.00020809	0.683599	0.0340359	-1.02896	0.118949	0.972601	-0.776123	-0.849019
cell_275	Lung	0.816004	-0.700266	0.457458	-0.579819	-0.515719	1.32919	1.32919	1.13267	1.87153	-0.481795	-0.414338	2.56256	-0.952074	-0.907447	-0.0203239	-2.29839	-1.02896	0.214295	-0.635281	0.708402	0.618046
cell_276	Lung	0.837675	1.67122	0.810884	0.0878838	-0.515719	-0.281983	-0.281983	-0.00122177	1.05961	-0.481795	-0.414338	1.24592	1.0803	-0.0795836	-0.439622	-0.643719	0.522906	-0.144356	-0.275209	0.253388	0.201204
cell_277	Lung	1.04596	-0.700266	0.238249	-0.579819	-0.515719	1.22685	1.22685	1.31801	0.739066	2.86814	1.39312	1.10872	0.558022	-1.08888	1.59611	-1.06893	-1.02896	-0.744556	-0.123141	0.508411	-1.16687
cell_278	Lung	0.805609	-0.0527621	0.948233	1.85251	-0.515719	1.21094	1.21094	0.827211	1.46522	-0.481795	-0.414338	-0.57049	1.47427	-0.488104	0.750439	0.328426	-1.02896	0.200339	0.407156	0.268389	0.190889
cell_279	Lung	0.518695	-0.700266	0.990991	1.51709	-0.515719	1.43218	1.43218	0.89485	1.19508	1.85672	2.06768	-0.57049	1.12161	-0.392804	-0.190811	-0.610088	-1.02896	0.850859	-0.235955	-1.12071	0.469508
cell_280	Lung	1.10878	2.36244	0.784116	2.59911	-0.515719	1.17643	1.17643	0.654053	1.06215	1.99582	-0.414338	1.11306	-0.952074	-0.603281	-0.118316	-0.509664	0.409397	0.489347	0.872729	-0.992688	0.80764
cell_281	Lung	1.05611	1.02704	1.54489	1.41576	-0.515719	1.33469	1.33469	0.981025	1.25423	1.52944	2.2156	1.41271	-0.952074	1.04233	-0.356701	0.124481	0.087071	-0.900152	-2.20654	-0.992447	-0.499566
cell_282	Lung	1.08117	2.11938	0.145367	0.362246	-0.515719	0.920159	0.920159	-0.522255	-0.333606	1.19952	-0.414338	1.84207	-0.952074	1.55815	-1.18209	-0.532003	0.387462	-0.369736	-0.789752	-1.72554	0.13575
cell_283	Lung	0.746243	-0.700266	0.874816	-0.579819	-0.515719	0.563661	0.563661	0.826119	0.442275	2.41006	-0.414338	1.92932	1.8668	0.184845	0.103723	-1.3117	-1.02896	-0.52426	-0.0702471	1.65148	0.439887
cell_284	Lung	0.666225	-0.700266	-0.0744272	-0.579819	1.75455	0.438922	0.438922	0.69853	0.436685	-0.481795	-0.414338	-0.57049	1.96976	0.59497	0.0396078	-2.29839	1.01201	-0.176852	0.130905	0.625794	-0.769229
cell_285	Lung	1.00916	-0.700266	-1.34061	0.346986	-0.515719	0.846583	0.846583	0.393095	0.617465	1.17229	-0.414338	-0.57049	0.894648	0.883586	-1.18209	-0.360102	-0.146342	-0.40866	-0.172181	0.694407	0.268168
cell_286	Lung	0.975376	0.386774	0.34287	0.847433	-0.515719	0.549373	0.549373	0.137284	0.135399	-0.481795	-0.414338	1.17114	0.614153	1.27979	-1.18209	0.576136	0.459015	-1.2084	0.367952	-0.114069	0.769238
cell_287	Lung	1.03318	1.69281	0.764661	1.18936	0.557969	0.662761	0.662761	0.54672	0.896656	1.07652	-0.414338	1.6965	0.429763	-0.542405	-0.735676	-0.638585	-0.425349	-0.0471889	0.0211918	0.0580654	-0.65973
cell_288	Lung	1.24792	2.15325	1.54511	2.86863	-0.515719	1.49378	1.49378	1.05279	1.1252	-0.481795	-0.414338	-0.57049	0.430885	0.613688	0.251293	-0.63748	-1.02896	-0.943838	0.145757	0.493389	-0.0731656
cell_289	Lung	1.13793	-0.700266	1.02956	1.6402	-0.515719	0.848712	0.848712	1.30995	1.44926	-0.481795	-0.414338	2.2305	2.15641	1.05173	-1.18209	-0.24761	0.316808	-0.490351	-2.20654	-3.2729	-1.78182
cell_290	Lung	0.945355	-0.700266	0.688045	-0.579819	-0.515719	0.582146	0.582146	0.905377	1.50101	2.3471	0.989548	0.733783	2.36329	0.273484	0.360024	-0.0501837	1.35424	-0.594467	-0.513889	0.0020103	1.16236
cell_291	Lung	0.798436	1.77315	1.04951	2.09578	1.07082	0.0125009	0.0125009	0.772124	1.18893	1.49627	-0.414338	1.38	0.801983	1.0014	0.0503555	-0.635977	-1.02896	0.268632	-1.38221	-0.221184	0.107516
cell_292	Lung	0.466864	-0.700266	0.123342	-0.579819	1.01182	0.441887	0.441887	0.945831	0.696309	2.21965	-0.414338	-0.57049	1.01387	0.362411	-0.253192	0.451999	0.838759	0.357114	0.0698759	1.37601	0.553964
cell_293	Lung	0.930504	-0.700266	1.20074	1.99124	-0.515719	0.976181	0.976181	1.1265	1.48761	-0.481795	-0.414338	-0.57049	-0.952074	0.814555	-1.18209	-0.064629	-1.02896	-0.035095	0.092973	-1.88166	0.465053
cell_294	Lung	1.00085	1.86227	0.28636	-0.579819	-0.515719	1.03058	1.03058	0.626772	1.08483	-0.481795	-0.414338	-0.57049	1.87474	0.951582	-0.424553	0.678046	-1.02896	0.618423	0.281425	0.290359	-0.710236
cell_295	Lung	1.04575	1.21172	0.696668	2.16696	-0.515719	0.727989	0.727989	0.467677	1.13439	-0.481795	2.20113	0.334548	1.00134	0.501465	-0.00760643	-0.937475	0.82686	0.338734	0.49206	0.1251	0.0439786
cell_296	Lung	1.3102	-0.700266	1.30044	-0.579819	-0.515719	1.38321	1.38321	0.613711	1.44558	-0.481795	-0.414338	-0.57049	1.24333	-1.82071	-1.18209	-2.29839	-1.02896	-0.740638	-0.120283	-0.531156	0.355906
cell_297	Lung	0.440331	-0.251604	0.548752	0.00926184	0.208662	-0.1066	-0.1066	0.444525	0.434809	1.60621	-0.414338	-0.57049	1.434	0.100184	-1.18209	-0.551268	-1.02896	-1.0529	0.699018	1.20075	-0.44725
cell_298	Lung	0.267534	-0.700266	0.322825	-0.579819	-0.515719	0.482267	0.482267	-0.38291	-0.93278	-0.481795	-0.414338	0.684816	-0.952074	-0.125656	0.711825	-0.103846	0.0435237	-0.00225772	-0.566687	1.05805	0.912652
cell_299	Lung	0.913763	1.53708	1.03983	-0.579819	2.87701	-1.14917	-1.14917	0.742081	0.650162	0.634974	-0.414338	1.15018	-0.952074	-0.557966	-1.18209	-1.49213	-1.02896	-0.937909	-0.0811894	-0.485674	-1.55493
cell_300	Lung	1.00292	1.55336	0.833757	-0.579819	1.79554	1.13497	1.13497	0.660849	1.21807	-0.481795	-0.414338	1.61325	1.44114	1.10673	-1.18209	-2.29839	0.836735	-0.649981	0.0676894	0.230584	0.55038
cell_301	Lung	0.792538	-0.0523257	1.15696	1.7711	-0.515719	0.779385	0.779385	-0.0782486	1.37805	-0.481795	1.19714	0.926646	-0.952074	0.0257281	-1.18209	-2.29839	-1.02896	-0.289296	-2.20654	-0.417039	-1.46489
cell_302	Lung	0.846317	-0.700266	-0.722917	2.518	0.591809	1.3469	1.3469	1.30243	0.862269	-0.481795	1.29173	1.01453	1.13914	1.06552	1.16388	0.0288593	0.325215	-0.475882	0.197979	-0.646779	-0.18811
cell_303	Lung	0.799954	-0.0338621	1.00039	0.29515	-0.515719	0.67534	0.67534	0.597704	0.450132	-0.481795	-0.414338	0.969308	0.432651	-0.430648	-1.18209	-0.140163	-0.204668	0.0414452	-0.890659	0.326774	0.107993
cell_304	Lung	0.708417	-0.700266	1.29658	-0.579819	-0.515719	1.60959	1.60959	1.12952	1.3792	-0.481795	3.58542	1.43391	0.850465	1.22824	-1.18209	0.422293	-1.02896	0.114374	0.969042	-1.40211	1.58786
cell_305	Lung	1.06522	-0.700266	0.484079	-0.579819	-0.515719	0.901518	0.901518	0.24447	0.864456	-0.481795	4.07732	2.16094	1.07029	0.731266	0.238877	-1.18432	-1.02896	0.920395	-0.906196	-0.723545	-0.774214
cell_306	Lung	0.641423	0.841144	1.23171	0.939628	2.50333	0.368247	0.368247	1.11433	1.17149	-0.481795	-0.414338	1.31002	-0.952074	1.5719	-1.18209	0.528342	-1.02896	0.981667	1.90988	0.0512763	0.50603
cell_307	Lung	1.07138	1.50785	0.844778	0.847747	0.701568	0.507358	0.507358	0.846253	1.3866	-0.481795	-0.414338	2.44268	-0.952074	0.733736	-1.18209	-1.02289	-1.02896	-0.657593	-0.059598	-0.113502	-0.146147
cell_308	Lung	1.25346	2.33816	1.38289	1.84008	-0.515719	1.34732	1.34732	1.11199	0.805786	-0.481795	-0.414338	0.678854	0.171449	-0.825808	0.530039	-1.38367	0.03843	-0.68487	-0.185809	-2.10684	-0.80312
cell_309	Lung	0.996938	1.50839	1.00292	0.390464	-0.515719	0.426298	0.426298	0.67509	0.545719	-0.481795	-0.414338	0.520664	0.0291906	0.688068	-1.18209	-0.48886	0.798601	0.818462	-1.27406	-0.317245	-2.59224
cell_310	Lung	0.796031	1.10316	0.958359	-0.579819	-0.515719	1.09515	1.09515	0.509484	-2.09645	-0.481795	-0.414338	1.96812	-0.952074	0.585147	-1.18209	-0.439712	-1.02896	-0.62686	1.17464	-0.0865478	0.115811
cell_311	Lung	0.443704	-0.700266	-0.0816817	2.40798	-0.515719	0.341538	0.341538	0.143441	0.820131	-0.481795	-0.414338	-0.57049	0.319369	1.51101	-1.18209	-0.748382	0.178959	0.265596	0.00599048	0.473026	-0.120929
cell_312	Lung	0.928772	1.71316	0.931312	1.94076	2.30734	0.469352	0.469352	0.0944015	0.644552	-0.481795	-0.414338	0.613443	1.09166	0.568309	0.253889	-2.29839	-1.02896	-1.47105	0.261676	-0.361128	-2.01231
cell_313	Lung	-0.779738	0.370952	0.748306	0.175672	-0.515719	0.851023	0.851023	0.52555	1.66638	-0.481795	-0.414338	0.759047	0.243566	0.576416	-0.342003	-0.229501	0.690307	-0.0706876	0.208267	0.204483	-1.75154
cell_314	Lung	0.584979	-0.700266	0.73475	0.225178	-0.515719	1.27792	1.27792	0.697874	0.822789	-0.481795	-0.414338	-0.57049	1.37961	0.706944	-0.286954	-0.400032	0.782721	1.8131	-0.995891	0.733741	0.572124
cell_315	Lung	0.323498	-0.700266	-0.538998	-0.579819	-0.515719	0.665584	0.665584	0.395806	1.12032	-0.481795	-0.414338	2.30612	-0.952074	0.746571	-1.18209	0.189251	0.728417	-0.235251	-2.20654	1.43752	-0.582511
cell_316	Lung	0.880041	-0.700266	1.43774	-0.579819	2.92763	1.07521	1.07521	1.00068	2.22695	-0.481795	1.25646	0.981755	-0.952074	-0.766114	-1.18209	-0.269345	0.297216	-0.524206	-0.253037	0.512673	0.93354
cell_317	Lung	0.612051	-0.700266	0.902944	-0.579819	0.567133	0.91182	0.91182	0.998319	0.458803	-0.481795	-0.414338	0.979212	0.441558	0.474105	0.566912	-0.626973	0.295043	0.0567273	-0.255662	0.146363	0.287228
cell_318	Lung	1.12162	1.93942	0.920613	1.2504	1.37682	0.825561	0.825561	0.607282	0.890118	-0.481795	-0.414338	-0.57049	1.48363	0.566142	-1.18209	0.651079	0.990297	0.709025	-2.20654	0.366091	-0.611658
cell_319	Lung	0.921049	-0.700266	0.156444	2.70338	1.53403	1.0876	1.0876	1.29934	1.22809	-0.481795	-0.414338	-0.57049	-0.952074	-0.10206	1.84887	-0.755721	-1.02896	-1.65296	-0.405937	-0.534996	-0.978355
cell_320	Lung	1.03057	1.24452	1.47574	2.2961	-0.515719	0.661893	0.661893	0.246027	1.10484	-0.481795	-0.414338	2.09302	0.143287	-0.0119838	-1.18209	-0.599214	0.011675	-1.04167	-0.607201	-0.123816	-2.36982
cell_321	Lung	1.27861	1.93788	0.483476	2.23449	-0.515719	1.13529	1.13529	1.01228	-0.104772	0.990321	-0.414338	0.881102	0.353329	0.49123	-0.264881	0.787201	-1.02896	-0.0965888	-0.35769	-1.25366	-1.54151
cell_322	Lung	0.664867	-0.00107294	-0.0860208	2.83251	-0.515719	1.26071	1.26071	0.766364	1.99009	-0.481795	3.62749	-0.57049	-0.952074	-3.44919	-0.161275	-1.11554	1.40847	1.0698	-2.20654	0.426337	-0.911621
cell_323	Lung	0.764733	-0.34834	0.429777	-0.579819	-0.515719	-0.782632	-0.782632	0.557326	0.864902	-0.481795	-0.414338	0.761134	1.08467	-0.710539	-0.668282	0.0694409	0.108727	0.128659	-0.0888777	0.551514	-0.545725
cell_324	Lung	1.21163	1.63971	0.819228	1.76479	-0.515719	0.896003	0.896003	0.14872	0.646467	0.771263	-0.414338	-0.57049	1.92637	0.545569	-0.401366	-0.911772	-1.02896	-0.707779	-0.20222	-0.76274	-0.304806
cell_325	Lung	0.815519	-0.700266	0.781927	0.405457	-0.515719	1.43649	1.43649	1.18641	0.785226	-0.481795	-0.414338	-0.57049	0.607223	-0.18215	1.29214	0.568589	0.452431	0.564601	-0.0678312	-0.123375	0.0650383
cell_326	Lung	0.584087	0.504642	0.612226	-0.579819	0.393028	-0.554386	-0.554386	0.582415	-0.237701	1.52212	-0.414338	0.730044	1.23809	0.754341	-1.18209	-0.259997	0.082165	0.0757914	0.613998	1.04838	0.104715
cell_327	Lung	0.940309	2.11294	0.99319	1.99602	2.16217	1.49244	1.49244	1.82199	0.563913	-0.481795	-0.414338	-0.57049	0.551631	-0.26014	0.66611	0.113293	-1.02896	-0.349208	0.859644	0.670003	-0.518943
cell_328	Lung	1.04644	1.08942	0.615676	1.15784	1.99088	1.04888	1.04888	1.21917	0.204171	-0.481795	-0.414338	-0.57049	0.393077	1.14698	-0.236953	-0.0594387	0.248984	0.398365	0.859072	0.436651	0.474537
cell_329	Lung	1.10701	1.37737	1.29227	2.00344	1.79446	1.08297	1.08297	0.529698	1.43345	-0.481795	2.89081	-0.57049	0.220846	1.03919	0.0694313	-1.34345	-1.02896	-0.594467	0.417566	0.167992	-0.503413
cell_330	Lung	1.09913	-0.700266	0.157779	-0.579819	-0.515719	0.838717	0.838717	0.613074	1.40961	-0.481795	-0.414338	-0.57049	1.5563	0.653138	-1.18209	-1.34354	0.0852525	-0.594671	0.417408	0.68187	0.568344
cell_331	Lung	0.432212	0.300576	1.00312	-0.579819	-0.515719	0.0741092	0.0741092	0.593591	0.211307	0.522733	-0.414338	-0.57049	-0.952074	0.130989	-1.18209	-0.106679	-1.02896	-0.033076	-0.00467753	0.27892	-0.980511
cell_332	Lung	0.977466	-0.700266	0.469634	1.52005	-0.515719	0.551933	0.551933	-0.255471	0.222281	1.29608	-0.414338	-0.57049	1.01719	0.570324	0.201568	-1.47391	-1.02896	-0.424946	-0.708382	0.295809	-0.858769
cell_333	Lung	1.03198	1.07224	1.12966	2.7361	3.18457	0.54298	0.54298	0.515336	1.17866	1.50892	-0.414338	1.39247	1.79047	1.01704	-0.366868	-2.29839	0.648115	-0.61749	-0.529031	-0.207098	-0.724305
cell_334	Lung	0.752823	-0.0448814	0.959047	-0.579819	2.88837	0.407551	0.407551	0.942411	0.595501	-0.481795	-0.414338	-0.57049	1.06235	0.848519	-0.225235	-0.040928	0.264828	0.00196239	-0.912418	-0.125227	-1.43618
cell_335	Lung	1.16579	-0.700266	-1.34061	-0.579819	-0.515719	0.847329	0.847329	1.0373	0.188337	1.74469	-0.414338	-0.57049	-0.952074	1.79816	-1.18209	-0.690969	0.233556	-1.0303	0.0784912	0.696868	0.305081
cell_336	Lung	0.96918	-0.700266	0.635341	2.25804	-0.515719	0.955032	0.955032	0.760502	1.00055	0.964651	1.12087	-0.57049	-0.159454	0.379306	0.165276	-0.252141	-1.02896	-0.399365	0.864335	-1.04392	-0.0978642
cell_337	Lung	0.479329	-0.700266	0.533288	-0.579819	0.962995	-1.28262	-1.28262	1.02703	0.305697	-0.481795	-0.414338	-0.57049	0.565064	-0.599008	-0.502505	-1.0632	-1.02896	-0.51784	-0.398049	0.0945056	-5.21139
cell_338	Lung	0.903283	-0.294183	0.865686	-0.0466434	-0.515719	0.699532	0.699532	0.390999	0.955206	0.46977	-0.414338	-0.57049	0.400442	0.771423	0.38979	0.160239	-0.227314	-1.2348	0.271684	-0.138714	0.352972
cell_339	Lung	0.910918	1.92677	1.31099	-0.579819	-0.515719	1.00651	1.00651	1.27698	-1.24042	-0.481795	-0.414338	-0.57049	-0.952074	0.699486	-1.18209	-1.26487	0.177058	-1.64497	1.22042	-0.527301	0.318389
cell_340	Lung	0.563354	1.69378	0.839259	0.313921	0.175625	-0.56658	-0.56658	0.679171	0.851504	1.11327	-0.414338	0.418913	1.12596	-0.387587	-1.18209	-1.14682	-0.183653	0.0922549	0.495881	0.617554	-0.317079
cell_341	Lung	0.87344	0.222593	0.869008	1.6205	-0.515719	0.884466	0.884466	0.574203	0.932142	-0.481795	0.534361	0.310894	-0.159454	-0.183923	-0.625176	-1.25412	0.527475	0.69368	0.45311	0.259862	-0.470221
cell_342	Lung	0.734114	1.61069	0.871274	1.11884	0.772864	0.498804	0.498804	0.436691	0.366544	1.70514	0.549727	1.27364	0.348188	-0.156634	-0.268493	-0.531379	-0.263743	-1.07659	-0.630583	0.368307	-1.75671
cell_343	Lung	0.663646	1.37264	0.824087	-0.0893656	-0.515719	0.653602	0.653602	0.204402	0.278677	-0.481795	-0.414338	0.292625	0.937614	0.621993	-1.18209	0.0534227	-0.291548	-0.177271	0.152354	0.455086	-0.320783
cell_344	Lung	0.970268	1.46674	0.579375	-0.579819	2.4113	0.746586	0.746586	0.97563	0.986204	0.973151	1.89198	0.864172	0.974813	1.05743	-1.18209	0.0886183	0.196758	0.633923	0.334817	0.502216	-0.926682
cell_345	Lung	0.979869	1.50523	1.06351	-0.579819	-0.515719	1.1919	1.1919	1.0934	1.22744	-0.481795	2.64205	-0.57049	-0.952074	-0.700062	-0.167881	-2.29839	-1.02896	-2.20426	-0.834848	0.733764	-0.376358
cell_346	Lung	0.531552	1.34815	0.885757	-0.579819	2.79152	0.770347	0.770347	1.03072	-0.285741	1.26286	-0.414338	-0.57049	0.595001	1.2512	-1.18209	-0.477789	0.44082	0.0443217	0.345122	-0.139822	0.0423406
cell_347	Lung	0.421814	0.416632	-0.518574	-0.579819	0.958194	0.154916	0.154916	1.08257	0.234855	-0.481795	-0.414338	0.837128	1.36873	0.272749	0.15074	-0.408888	0.773192	0.430883	-1.00362	0.464282	0.310877
cell_348	Lung	0.64579	0.186559	1.24229	0.192415	-0.515719	0.519042	0.519042	0.524234	-0.185506	-0.481795	-0.414338	-0.57049	0.890666	0.355743	-0.323386	-2.29839	-1.02896	-0.0216378	-2.20654	0.246613	0.676118
cell_349	Lung	0.782889	0.522507	1.21402	-0.579819	-0.515719	0.461404	0.461404	0.829384	1.38525	-0.481795	1.01646	1.90432	-0.952074	0.311278	-1.18209	-1.32514	0.690029	-0.0711235	0.651071	0.0377283	-0.280353
cell_350	Lung	0.821613	-0.700266	0.720111	0.211606	-0.515719	0.438718	0.438718	0.346849	0.40532	-0.481795	-0.414338	-0.57049	0.928354	0.251166	-0.302046	-0.423468	-1.02896	0.0339663	-1.0163	0.443308	0.932727
cell_351	Lung	0.935727	1.30996	-0.108487	-0.579819	-0.515719	0.769208	0.769208	1.23913	0.380588	2.72455	-0.414338	1.73969	1.12545	0.802545	-1.18209	0.407072	-1.02896	-1.42978	1.54639	-0.322009	1.35606
cell_352	Lung	0.846024	0.159298	0.785729	0.163776	0.66269	0.489404	0.489404	0.473749	1.24207	0.845308	0.443274	1.66397	0.83402	0.280053	-1.18209	-0.143512	-1.02896	-0.587415	-0.297015	0.174268	-0.405465
cell_353	Lung	1.11035	2.21177	0.981243	0.588627	2.66112	0.270104	0.270104	1.28598	1.60347	2.0769	-0.414338	1.48578	0.897108	0.852933	-1.18209	-0.792866	0.137037	-2.46827	-1.04024	-1.35371	0.583379
cell_354	Lung	0.811873	1.59491	0.433729	0.10394	1.68556	0.785367	0.785367	0.480999	2.10276	-0.481795	0.880863	-0.57049	0.714013	0.698564	-0.421768	-1.41738	-0.000907784	-0.762004	-0.623285	-0.807341	0.0341757
cell_355	Lung	0.906761	-0.700266	0.570977	0.372528	-0.515719	1.36338	1.36338	1.13531	2.026	-0.481795	3.71641	2.7285	0.55511	0.029537	0.902423	-2.29839	-1.02896	-1.29369	-2.20654	-3.2729	0.166632
cell_356	Lung	0.967958	1.55803	-0.868074	0.929066	-0.515719	0.663102	0.663102	0.664185	0.232372	-0.481795	-0.414338	-0.57049	-0.952074	0.268785	-1.18209	-2.29839	-1.02896	-0.74642	-0.229859	-1.5327	-0.0716827
cell_357	Lung	0.944246	1.34	1.52385	2.62108	-0.515719	0.774456	0.774456	0.101462	0.311298	3.89388	-0.414338	-0.57049	1.17746	1.94325	-1.18209	-1.11189	-1.02896	-1.36626	-0.182883	-3.2729	-0.350001
cell_358	Lung	1.2969	1.91959	1.24055	3.09452	2.70081	1.4494	1.4494	0.43086	1.34724	3.40708	3.04324	-0.57049	-0.952074	1.55853	-1.18209	-1.2725	-1.02896	-0.752131	0.742234	-0.540921	-1.27827
cell_359	Lung	0.364126	-0.700266	0.400843	-0.579819	0.778737	0.71881	0.71881	0.760196	1.3057	-0.481795	-0.414338	-0.57049	0.713892	0.87714	-1.18209	-0.364383	0.55377	-0.0939676	-2.20654	-0.807487	-0.225025
cell_360	Lung	0.805105	-0.700266	0.722682	-0.00586974	0.190055	-0.315795	-0.315795	1.03351	0.351206	-0.481795	-0.414338	-0.57049	1.15578	0.458502	-0.543874	0.350346	0.338375	0.252762	-0.481005	0.103629	-0.269425
cell_361	Lung	1.18018	1.83581	1.22853	-0.579819	-0.515719	1.38921	1.38921	1.04484	0.706651	2.05929	-0.414338	-0.57049	-0.952074	-0.178941	-1.18209	-0.463839	-1.02896	-1.21506	-2.20654	0.385037	0.76052
cell_362	Lung	0.926346	-0.700266	0.570659	3.26458	-0.515719	0.526076	0.526076	0.928901	1.38855	-0.481795	4.00505	-0.57049	-0.952074	-0.0038133	1.66286	0.131263	-1.02896	0.168004	-2.20654	-0.779691	-0.854105
cell_363	Lung	1.16842	-0.700266	1.05959	1.49686	2.6158	1.45343	1.45343	0.761147	0.119799	-0.481795	-0.414338	1.70472	2.11703	0.621454	0.561725	-1.16838	-1.02896	0.473891	-0.262189	-0.358413	0.917502
cell_364	Lung	0.674021	-0.700266	0.187222	1.22623	1.109	1.1629	1.1629	-0.0737295	1.85088	-0.481795	1.29153	3.53184	1.13894	-1.19804	-1.18209	0.0286728	0.325052	0.338992	-0.219488	0.386202	0.00948822
cell_365	Lung	0.514841	1.79425	0.563896	1.53429	-0.515719	-0.118832	-0.118832	1.21968	0.582547	-0.481795	-0.414338	-0.57049	-0.952074	0.530402	-1.18209	-2.29839	-1.02896	1.16363	-0.213597	0.563548	-1.3104
cell_366	Lung	0.552024	0.037326	0.386406	2.16624	-0.515719	0.826749	0.826749	0.354801	0.105418	-0.481795	-0.414338	1.1338	-0.952074	-0.577931	-0.105213	0.360011	0.427113	0.0209338	-0.750091	-0.969756	0.39381
cell_367	Lung	0.723343	-0.700266	1.14374	-0.579819	2.35258	-0.606399	-0.606399	0.558657	1.34808	-0.481795	-0.414338	-0.57049	-0.952074	-0.276663	-0.450593	-0.661853	-0.0398821	0.150706	0.22675	0.0945964	-0.319027
cell_368	Lung	1.10518	-0.700266	0.623023	2.06956	-0.515719	0.781229	0.781229	1.06628	-0.742474	2.27063	-0.414338	-0.57049	-0.952074	-0.47199	-1.18209	-0.663681	-1.02896	-0.27211	-2.20654	0.739012	0.36086
cell_369	Lung	0.847782	1.27863	0.45579	0.681153	1.15946	-0.0428906	-0.0428906	0.510061	-0.120427	0.211231	-0.414338	0.112875	1.47546	0.162103	-0.457699	-0.5431	-0.445119	-0.108245	0.100302	0.806781	-1.00773
cell_370	Lung	1.12016	0.152151	0.906872	-0.579819	1.18116	1.36101	1.36101	1.16013	-0.0996121	0.831982	-0.414338	0.724971	0.212922	1.25804	-0.363535	0.506702	1.78427	-0.128067	-1.09946	-0.199609	-1.17965
cell_371	Lung	0.860612	-0.700266	1.05221	0.557994	2.40949	0.861815	0.861815	0.690716	0.0849506	-0.481795	-0.414338	0.428378	-0.0538018	-0.536778	-1.18209	-0.832336	-1.02896	-1.12183	-0.495362	-0.465248	-0.295163
cell_372	Lung	1.11508	-0.700266	1.30303	0.839245	0.258416	0.21583	0.21583	1.06429	0.657446	-0.481795	0.778163	-0.57049	0.60316	1.52131	-1.18209	-1.03219	-1.02896	-1.22423	-1.25976	0.266439	0.0575009
cell_373	Lung	1.10202	2.10193	-1.34061	1.23127	-0.515719	0.991735	0.991735	1.49406	2.39416	-0.481795	-0.414338	-0.57049	-0.952074	0.53163	0.509133	-0.338712	-1.02896	-0.466425	1.09527	-0.774762	-1.30893
cell_374	Lung	0.947389	0.338687	0.48855	2.05203	-0.515719	0.598239	0.598239	0.695663	1.08327	0.578774	-0.414338	1.83012	-0.952074	0.608236	-0.521298	-0.0362294	0.378894	-1.03648	-0.435511	-0.571652	-0.559414
cell_375	Lung	0.888935	0.610454	-0.404652	0.145285	2.0295	0.457465	0.457465	0.471205	0.208326	-0.481795	-0.414338	-0.57049	1.20774	0.0773821	-1.18209	-0.539964	0.632898	0.363905	-0.154106	-0.446227	-0.557908
cell_376	Lung	0.621697	-0.700266	0.627065	1.08011	1.36709	0.304688	0.304688	0.782239	-0.324958	1.21091	-0.414338	-0.57049	0.933011	0.794051	-1.18209	0.418856	-1.02896	-0.0306491	0.736951	0.300234	-1.18309
cell_377	Lung	0.786442	1.52843	0.936672	1.485	-0.515719	1.14308	1.14308	0.332131	0.96059	0.707935	-0.414338	0.602653	0.679204	0.205595	-0.440823	-0.397289	0.520816	0.0240581	0.0124246	-0.191037	-1.69552
cell_378	Lung	0.451503	-0.700266	-0.249683	-0.579819	1.24995	-0.0349641	-0.0349641	0.771448	0.294863	-0.481795	-0.414338	0.556693	0.0615904	-0.73897	-1.18209	0.305713	-1.02896	0.796925	0.699967	0.60383	-0.249766
cell_379	Lung	0.948019	1.71344	0.918471	-0.579819	-0.515719	0.671164	0.671164	0.29297	0.170768	-0.481795	-0.414338	-0.57049	1.59985	0.589178	-1.18209	-0.817345	0.114113	-0.28008	0.835973	0.93096	-1.10122
cell_380	Lung	0.667055	-0.700266	0.909618	-0.579819	-0.515719	0.925102	0.925102	0.390393	-0.216591	-0.481795	-0.414338	-0.57049	-0.952074	-0.937767	-1.18209	1.05338	-1.02896	-0.150837	-0.658229	0.478262	1.2727
cell_381	Lung	0.615049	1.04808	1.12813	-0.579819	-0.515719	0.678288	0.678288	0.118455	0.266508	2.39508	1.02506	1.91522	1.2833	1.09056	-1.18209	0.438169	0.113549	1.08436	0.459195	-0.36149	0.302216
cell_382	Lung	0.900248	-0.700266	1.10926	1.87887	1.24361	-0.173568	-0.173568	0.275265	0.897913	2.07162	-0.414338	-0.57049	-0.0924744	-0.610832	-1.18209	-0.646428	-0.212307	-0.74709	0.298827	-0.236275	-2.12853
cell_383	Lung	0.145979	-0.700266	0.0130555	-0.579819	-0.515719	0.685245	0.685245	1.35755	1.31797	-0.481795	-0.414338	-0.57049	0.67655	0.201884	0.456402	0.462694	1.18648	-1.97809	1.0162	1.13605	0.572547
cell_384	Lung	0.872495	-0.264326	0.19373	-0.00744171	-0.515719	0.354842	0.354842	0.958485	0.628929	0.539734	-0.414338	1.02624	0.483852	-0.074099	-0.545622	-1.12932	-0.168373	0.357337	-1.34573	-1.08937	-0.275774
cell_385	Lung	0.612421	-0.700266	1.3417	0.777728	-0.515719	1.20911	1.20911	1.33392	-0.647663	-0.481795	-0.414338	1.81856	-0.952074	0.89335	-1.18209	0.473644	-1.02896	0.621175	-2.20654	-1.0431	0.591567
cell_386	Lung	0.71825	1.45357	0.73375	0.892263	-0.515719	1.00969	1.00969	0.824008	0.578198	-0.481795	-0.414338	-0.57049	1.37764	-0.941048	-1.18209	-0.747308	0.179976	0.443143	-0.396117	-0.256219	0.324815
cell_387	Lung	0.834987	0.54596	0.392698	-0.579819	-0.515719	0.729947	0.729947	0.467714	0.663154	-0.481795	-0.414338	0.796893	-0.952074	1.37024	-1.18209	0.0177035	0.730617	0.664845	-1.038	-0.320414	0.478079
cell_388	Lung	0.980161	1.54184	1.2515	1.9573	-0.515719	1.34219	1.34219	0.274988	1.9827	0.989523	1.91331	-0.57049	0.992636	1.6333	0.711084	0.105425	-1.02896	0.128059	-0.966709	-1.91881	0.108051
cell_389	Lung	0.705166	0.598855	0.266775	-0.579819	-0.515719	-0.140548	-0.140548	-0.117231	-2.09645	-0.481795	-0.414338	-0.57049	-0.952074	0.544075	-1.18209	0.387863	1.10826	-1.21958	1.31824	-1.65543	0.892334
cell_390	Lung	1.05215	0.478184	0.436852	0.967452	-0.515719	1.43783	1.43783	1.03154	-0.930383	1.46824	-0.414338	-0.57049	0.777126	0.787282	-1.18209	-0.304757	0.613845	1.0426	-2.20654	0.380968	-0.113555
cell_391	Lung	0.985246	0.376994	1.44853	2.08693	-0.515719	1.0553	1.0553	0.997243	1.36983	3.13163	1.02777	2.99256	1.28637	-0.425581	-0.335532	-0.815653	0.115694	0.142424	-1.06159	-0.949702	-0.848742
cell_392	Lung	0.95984	0.712796	0.77985	1.85076	1.97073	0.519435	0.519435	0.127477	0.91912	-0.481795	0.713177	0.477023	2.12271	0.611317	-1.18209	-1.09022	-1.02896	-1.03337	-2.20654	0.377091	-1.21364
cell_393	Lung	0.620182	0.000564972	-0.709538	2.09802	1.73727	0.810058	0.810058	0.474655	0.519058	-0.481795	-0.414338	2.65383	1.17617	0.393174	-1.18209	-1.11276	-1.02896	-0.828273	0.548903	-0.605619	0.0694784
cell_394	Lung	0.989892	-0.700266	1.34154	2.64041	-0.515719	1.27361	1.27361	0.576231	-0.0493497	-0.481795	3.80183	2.4336	-0.952074	1.66343	-1.18209	0.723312	0.453226	-1.21717	-0.0668942	-3.2729	-0.415349
cell_395	Lung	0.825505	-0.700266	1.03635	1.47947	-0.515719	1.28162	1.28162	1.238	1.3798	0.701991	-0.414338	0.596792	-0.952074	0.817701	-1.18209	-0.403747	0.892424	-0.350796	1.40234	0.573692	0.564944
cell_396	Lung	1.04377	2.37281	0.607752	1.9727	-0.515719	1.36368	1.36368	0.887658	0.31522	-0.481795	-0.414338	1.7489	0.142413	0.275955	-1.18209	-0.600215	0.0108445	-1.04325	-1.16647	-0.529616	-0.0624628
cell_397	Lung	0.752952	1.45615	0.930646	0.62667	2.01114	0.185755	0.185755	0.623608	1.01521	-0.481795	0.748458	-0.57049	1.49792	0.28901	-1.18209	-0.137184	0.417724	0.00486381	0.121645	-1.69248	-0.627385
cell_398	Lung	1.15673	2.18279	0.62185	1.7343	1.68545	0.878681	0.878681	0.332695	1.70413	-0.481795	6.24799	2.57967	1.88083	0.116767	-1.18209	0.398325	-1.02896	-1.44111	-2.20654	-1.12634	1.34057
cell_399	Lung	0.703565	1.10776	-1.34061	-0.579819	1.82239	-0.236274	-0.236274	0.152236	0.0394012	0.735747	-0.414338	-0.57049	0.710867	-1.65889	-1.18209	-0.164934	-0.00324256	0.501147	0.653006	1.57803	-0.533494
cell_400	Lung	1.20641	2.06802	1.30602	2.12394	-0.515719	1.22613	1.22613	1.09095	1.86976	2.83107	2.17416	-0.57049	0.532999	1.46098	-1.18209	-2.29839	0.381915	-0.783353	-0.7953	-1.7316	-0.553498
cell_401	Lung	0.747553	-0.113052	0.91431	-0.579819	2.58054	0.275375	0.275375	0.0361151	-0.572939	0.89421	-0.414338	-0.57049	0.888226	1.6149	-1.18209	0.00643821	-1.02896	0.345867	-0.059598	-0.334775	0.0786562
cell_402	Lung	1.0477	0.650706	1.17137	2.21817	-0.515719	1.00903	1.00903	0.497141	1.07027	-0.481795	0.539546	0.862411	0.972866	0.46423	-0.622132	-0.38417	0.195253	-0.703516	-0.377301	0.35036	0.0749662
cell_403	Lung	0.950529	-0.700266	0.982718	2.42398	2.17877	1.00559	1.00559	0.628325	0.902854	2.22573	-0.414338	-0.57049	0.735794	0.146835	-0.409788	-0.140581	0.574578	-0.0601854	0.0749985	0.755321	-0.331584
cell_404	Lung	1.27518	0.990267	0.0859892	2.77531	-0.515719	1.34999	1.34999	1.304	-0.58391	1.26937	-0.414338	1.15626	2.33994	0.713506	-1.18209	0.968858	0.446305	-2.07065	0.352013	-0.944981	0.744001
cell_405	Lung	1.19223	-0.700266	0.726218	-0.579819	-0.515719	0.906124	0.906124	1.13059	0.705777	-0.481795	1.70502	-0.57049	0.818613	0.638916	-1.18209	0.111922	0.653259	-3.96737	0.606776	-0.200308	-0.715158
cell_406	Lung	1.00504	1.7362	1.60347	2.03347	1.5924	1.12769	1.12769	1.12119	0.69248	1.00483	1.93321	3.36029	-0.952074	0.356454	-1.18209	0.899061	0.223447	-0.653388	-0.342717	1.51637	0.419626
cell_407	Lung	0.857471	0.480486	-0.748573	2.6949	0.545807	1.0083	1.0083	0.646102	0.431998	-0.481795	-0.414338	-0.57049	-0.952074	1.08043	-1.18209	-0.036106	-1.02896	-1.5004	0.433998	0.468308	-0.525145
cell_408	Lung	-0.165017	-0.700266	0.683396	-0.0453942	-0.515719	-3.10037	-3.10037	-0.524245	0.0886009	1.04647	-0.414338	-0.57049	0.403122	-1.5965	-1.18209	-2.29839	-0.225436	-2.31207	-0.918721	-0.13483	-2.47966
cell_409	Lung	0.685829	-0.700266	0.903676	0.189019	0.91089	-0.428646	-0.428646	-0.410667	0.408685	1.84356	-0.414338	-0.57049	1.30256	0.671199	-1.18209	-1.02609	-1.02896	-1.00842	0.0955165	0.806639	-3.55473
cell_410	Lung	0.817876	4.68239e-05	0.617263	0.339671	-0.515719	1.02884	1.02884	0.331846	1.42348	-0.481795	1.32739	1.04766	-0.952074	0.994143	-0.15964	-1.11364	-1.02896	0.390185	1.60233	-1.76262	0.245827
cell_411	Lung	0.758926	1.9	-0.202669	0.213491	2.37045	0.997657	0.997657	0.0741178	1.07526	-0.481795	-0.414338	0.825601	1.35483	0.676511	-1.18209	-1.27622	0.163805	0.967191	-0.0143223	0.582248	-0.153964
cell_412	Lung	1.18482	-0.700266	1.35519	-0.579819	-0.515719	0.929766	0.929766	1.29716	-0.286784	-0.481795	-0.414338	-0.57049	0.59377	-1.04331	-1.18209	-1.03983	-1.02896	0.0423296	-0.0829167	0.363116	-1.55756
cell_413	Lung	0.866407	1.6547	1.01089	-0.579819	2.92998	0.735022	0.735022	0.425497	1.14957	-0.481795	-0.414338	0.606964	1.63624	0.55768	-1.18209	-0.966212	-1.02896	-1.1081	-0.651623	0.487744	-0.753459
cell_414	Lung	0.45376	0.667981	1.09678	-0.579819	1.95641	1.15944	1.15944	1.51189	-2.09645	3.10616	-0.414338	1.29126	1.43303	-0.0238845	-0.00571463	0.692103	-1.02896	0.51916	1.28396	0.308063	-0.879488
cell_415	Lung	0.845808	-0.700266	1.34116	-0.579819	-0.515719	1.67659	1.67659	0.979423	0.945197	3.51804	-0.414338	4.44519	0.626288	0.572964	-0.073093	-1.01336	-1.02896	0.97697	-0.706649	-0.913791	0.479546
cell_416	Lung	-0.784666	-0.700266	0.646662	2.56752	-0.515719	1.18464	1.18464	-0.119883	0.724935	1.53988	-0.414338	-0.57049	2.03501	-0.734314	0.0775284	-2.29839	-1.02896	-0.318796	-2.20654	1.06943	0.257708
cell_417	Lung	0.814044	-0.700266	0.509124	-0.579819	0.996444	0.437255	0.437255	0.127356	0.564381	-0.481795	0.77864	1.15949	-0.952074	1.01731	0.185329	-1.03176	-1.02896	-0.457317	-0.0718021	0.016797	0.437286
cell_418	Lung	1.01885	1.59072	0.895395	-0.579819	-0.515719	1.19338	1.19338	0.967907	0.405904	-0.481795	-0.414338	0.599765	0.100325	0.644278	0.241599	-0.40047	0.896045	0.565212	-0.281037	-0.031834	0.0818895
cell_419	Lung	0.868705	2.50174	0.784887	1.86076	-0.515719	0.86436	0.86436	0.683452	1.31262	1.40545	-0.414338	1.29045	1.43218	0.709083	-1.18209	-0.357234	1.67122	-0.495781	0.494343	-0.323102	0.654569
cell_420	Lung	0.505593	-0.700266	0.195318	0.751542	1.71896	0.0101874	0.0101874	0.812694	0.875137	-0.481795	-0.414338	-0.57049	1.15494	0.366552	-0.171333	-2.29839	-1.02896	-0.856036	-0.839517	0.405592	0.0353103
cell_421	Lung	0.578864	-0.700266	0.747585	0.668391	1.01918	-0.328124	-0.328124	-0.339365	0.0641794	3.34053	-0.414338	-0.57049	-0.952074	-0.511189	-1.18209	-0.690091	-1.02896	-1.02888	0.838232	0.820975	-0.375478
cell_422	Lung	0.924214	-0.700266	1.33843	1.29009	1.78368	0.797542	0.797542	1.59178	0.756232	0.830609	-0.414338	-0.57049	0.817638	0.258013	0.571202	-0.857567	-1.02896	0.538248	0.164743	-1.43618	-0.716804
cell_423	Lung	1.03807	1.42645	0.732637	-0.579819	-0.515719	1.47495	1.47495	1.16634	1.58194	4.24278	-0.414338	-0.57049	-0.952074	0.761219	-0.068089	-0.440958	-1.02896	-0.219431	-0.0385458	-0.0882879	0.943258
cell_424	Lung	1.01657	-0.700266	0.571333	-0.579819	-0.515719	0.944231	0.944231	0.550619	1.27284	-0.481795	4.43384	1.95964	0.628223	1.05358	-1.18209	-0.445921	-1.02896	-1.18818	0.384669	0.778781	0.10386
cell_425	Lung	0.678718	-0.700266	0.420959	-0.579819	-0.515719	0.396432	0.396432	0.262632	0.220068	-0.481795	-0.414338	1.09245	0.543392	0.628543	-1.18209	1.2795	-1.02896	0.228601	1.76975	0.0643995	0.899543
cell_426	Lung	0.763146	-0.700266	0.869587	-0.579819	-0.515719	1.51402	1.51402	0.529359	-0.234633	-0.481795	2.89028	-0.57049	0.655661	-0.47679	-1.18209	0.440544	-1.02896	0.141755	-2.20654	-3.2729	-0.0710885
cell_427	Lung	0.563786	0.375087	0.773612	-0.579819	0.987694	0.675657	0.675657	0.792676	-0.286958	2.31276	0.769367	1.14824	-0.952074	1.30453	-0.48722	0.553678	-0.0894064	0.0419979	0.148339	0.464298	0.933065
cell_428	Lung	1.20683	1.75973	1.05193	1.41443	1.13343	0.85756	0.85756	0.592168	0.416259	-0.481795	-0.414338	2.93905	-0.952074	0.719127	0.850738	-0.570378	0.349954	-0.433488	-0.189604	-0.612042	1.044
cell_429	Lung	0.830815	-0.700266	-1.34061	-0.579819	-0.515719	1.35861	1.35861	1.14598	-0.399913	-0.481795	-0.414338	-0.57049	-0.952074	0.128586	-1.18209	0.810697	-1.02896	1.47834	0.951499	0.690471	-0.686662
cell_430	Lung	1.05594	0.139781	0.494782	2.66436	1.59705	0.992211	0.992211	-0.0472846	0.709803	-0.481795	-0.414338	0.702299	0.192533	-0.0992326	-0.694676	-1.3665	-0.369912	0.281807	0.377415	0.122018	-0.156452
cell_431	Lung	0.896707	-0.700266	-1.34061	0.980219	1.06473	1.09928	1.09928	1.27015	0.110363	-0.481795	-0.414338	0.961837	0.425933	0.605968	0.24708	-0.0230516	0.280199	0.93765	-0.273623	0.123559	0.540906
cell_432	Lung	0.844845	1.40282	0.80393	1.79829	-0.515719	0.770617	0.770617	0.866978	0.330782	-0.481795	-0.414338	-0.57049	-0.0144262	0.110595	-0.14349	0.0859419	-0.138158	1.04258	0.708047	-0.233426	0.111463
cell_433	Lung	0.444246	-0.700266	0.986332	-0.579819	-0.515719	0.884077	0.884077	0.285544	-0.358745	-0.481795	-0.414338	-0.57049	0.509597	-0.0364258	-1.18209	0.747	-1.02896	0.172124	-0.817538	0.439064	0.0798723
cell_434	Lung	0.64165	1.47431	-0.00367996	0.721878	-0.515719	0.482608	0.482608	1.11104	-1.15269	4.08219	-0.414338	-0.57049	1.10799	-0.761072	-1.18209	0.213358	1.34318	-0.917547	0.166212	-0.342206	0.711011
cell_435	Lung	1.03261	1.1003	0.8331	1.65826	-0.515719	0.996019	0.996019	0.53161	0.678044	-0.481795	2.14161	-0.57049	-0.166325	0.765013	0.318329	-0.0306189	0.180612	0.81389	-0.177261	0.245294	0.259545
cell_436	Lung	0.770954	1.26106	0.238442	-0.579819	-0.515719	0.0724846	0.0724846	0.570771	0.600754	-0.481795	-0.414338	-0.57049	1.10054	1.28718	-0.429604	-0.175852	-1.02896	0.7155	0.468951	0.278012	-1.37804
cell_437	Lung	0.543382	-0.700266	1.25124	0.806957	0.65914	1.25166	1.25166	1.43845	-0.315531	-0.481795	-0.414338	-0.57049	-0.952074	-1.08639	-1.18209	-0.511552	0.40754	0.256113	-0.769669	0.681963	-1.6156
cell_438	Lung	0.900772	0.56622	0.478283	1.59872	-0.515719	1.33084	1.33084	0.682275	-0.0980775	1.21504	-0.414338	1.86026	-0.952074	1.1873	-1.18209	0.329618	-1.02896	-0.752953	1.0698	-1.00418	-0.517159
cell_439	Lung	0.326154	-0.700266	1.02641	-0.579819	-0.515719	0.433591	0.433591	1.58775	0.253342	2.24285	-0.414338	-0.57049	2.26322	1.87106	-1.18209	0.319364	-1.02896	0.794315	0.526291	-0.76534	1.40478
cell_440	Lung	0.55016	-0.700266	-1.34061	1.66298	-0.515719	0.418837	0.418837	-0.0570101	0.747788	-0.481795	1.31188	-0.57049	-0.952074	0.1705	-0.168747	-2.29839	-1.02896	-0.127649	-2.20654	0.410936	0.531296
cell_441	Lung	0.943117	0.245965	1.10221	0.414596	-0.515719	0.7898	0.7898	0.277993	1.31095	-0.481795	0.795189	-0.57049	1.31556	0.248709	-0.0763261	0.187494	-1.02896	-0.646728	0.546093	0.503567	-0.534746
cell_442	Lung	1.10395	1.03481	1.36803	2.35146	-0.515719	1.27316	1.27316	1.04179	1.30576	-0.481795	-0.414338	-0.57049	-0.952074	0.609075	0.335241	-1.09144	0.379426	-0.383343	-0.79779	0.273978	0.460705
cell_443	Lung	0.731882	1.6245	-0.216365	-0.579819	0.442355	0.450443	0.450443	0.99184	0.385186	-0.481795	-0.414338	-0.57049	-0.952074	0.219492	-1.18209	0.344992	-1.02896	-0.79856	0.501457	0.780395	-0.571695
cell_444	Lung	0.93774	2.07478	1.20805	1.49585	2.52231	0.851696	0.851696	1.1563	1.08504	-0.481795	1.24557	1.7032	0.434745	0.288001	-1.18209	-2.29839	-1.02896	-0.220522	0.150529	-1.83357	-0.485054
cell_445	Lung	0.879576	-0.700266	1.34267	-0.579819	-0.515719	0.419997	0.419997	1.23045	-0.454565	0.783711	0.928829	1.79203	0.170117	1.03139	-1.18209	-1.38475	-1.02896	-0.015237	0.107215	-1.49073	-5.37075e-05
cell_446	Lung	0.962014	-0.700266	0.874203	0.293224	-0.515719	1.26647	1.26647	0.985972	0.535144	3.21453	-0.414338	-0.57049	1.08641	0.611691	0.968243	-2.29839	-1.02896	-1.47746	0.144172	1.01333	-0.74866
cell_447	Lung	0.519004	0.852463	0.271129	-0.579819	-0.515719	0.337922	0.337922	0.484131	0.948037	-0.481795	-0.414338	-0.57049	2.27435	0.224231	0.522719	0.479593	0.249271	0.87909	0.85948	0.437107	-1.11322
cell_448	Lung	0.629401	1.56657	1.33227	1.71201	-0.515719	1.22215	1.22215	1.0926	-0.208511	-0.481795	2.02556	0.965918	-0.952074	0.611691	-1.18209	0.193274	-1.02896	-0.547694	0.70173	0.322269	-0.49502
cell_449	Lung	0.712213	0.64222	0.665977	0.702521	2.02288	1.0719	1.0719	0.882725	0.342158	-0.481795	1.23046	2.1694	0.422126	0.600025	0.243839	0.18483	1.31189	0.449746	-0.278007	0.3112	0.660172
cell_450	Lung	0.718538	0.707464	0.902829	-0.579819	2.17619	0.99744	0.99744	0.632376	0.239794	2.10516	-0.414338	1.64357	0.644118	0.280634	0.216896	-0.230619	-1.02896	-0.612545	-0.314447	-0.0739979	-0.0920956
cell_451	Lung	0.392879	-0.700266	0.591514	0.190019	-0.515719	0.935545	0.935545	0.135688	0.369877	-0.481795	-0.414338	-0.57049	-0.952074	0.195416	0.109349	1.15515	1.11507	0.774902	0.481114	-0.337551	0.766063
cell_452	Lung	1.16832	1.0733	0.676149	-0.579819	-0.515719	0.840746	0.840746	1.07926	0.728589	-0.481795	-0.414338	-0.57049	-0.952074	1.06099	-1.18209	0.301596	1.24732	0.766634	0.828164	-1.52552	-0.497253
cell_453	Lung	0.92925	0.256293	1.12061	1.92203	2.56076	0.828214	0.828214	1.00771	0.777058	0.459217	1.18931	1.3237	0.751357	1.36151	-1.18209	0.0454138	-0.236204	-0.802809	-1.41358	-0.583982	0.463681
cell_454	Lung	1.05616	0.143334	0.940874	-0.579819	2.69524	0.460658	0.460658	0.532855	0.998893	2.83256	-0.414338	-0.57049	0.800848	0.0822957	-1.18209	-1.36174	-1.02896	0.512195	-1.11328	-0.222611	-0.551637
cell_455	Lung	1.11463	2.10888	1.20152	2.46822	1.89705	0.846411	0.846411	1.04179	0.144556	1.11299	-0.414338	-0.57049	1.12565	0.128586	0.585611	-0.250094	0.314565	-0.174475	-0.23211	-0.661795	-0.686662
cell_456	Lung	0.477973	-0.700266	0.706113	-0.579819	0.777984	0.928309	0.928309	1.03282	1.30481	2.71156	-0.414338	-0.57049	0.712923	1.63553	-1.18209	0.00706822	-1.02896	-0.0954661	0.049762	-1.54486	1.33879
cell_457	Lung	0.881821	-0.700266	1.6752	-0.579819	-0.515719	1.21791	1.21791	1.35326	1.55545	3.09538	2.42991	-0.57049	-0.952074	1.30873	-1.18209	-2.29839	0.554462	0.507126	0.486373	0.0192736	0.805832
cell_458	Lung	0.911576	-0.0629787	1.45808	0.256921	-0.515719	1.15954	1.15954	1.0522	1.47074	-0.481795	1.17065	3.53052	1.01654	-0.00832814	-1.18209	0.454583	0.229103	0.696112	0.625434	-0.17993	0.295521
cell_459	Lung	0.649586	1.77533	0.60639	-0.579819	-0.515719	0.430037	0.430037	0.689867	0.252849	1.68223	-0.414338	0.517074	0.0259621	-0.221243	-1.18209	0.256114	0.794122	0.287979	0.131667	0.444218	-0.0956233
cell_460	Lung	0.963135	1.04093	1.87816	-0.579819	2.14944	0.788227	0.788227	1.4022	1.09272	2.84086	1.37106	-0.57049	0.539594	0.921379	-1.18209	-0.531269	-1.02896	-3.96737	0.593352	-1.02023	-0.0615543
cell_461	Lung	1.11168	0.99584	-0.308786	2.02662	-0.515719	1.11512	1.11512	0.588426	0.377401	-0.481795	-0.414338	2.07719	1.00047	-0.538901	-1.18209	-0.0975174	-1.02896	0.139463	-0.960635	0.0245987	-0.633561
cell_462	Lung	1.00419	1.52808	1.00198	2.23134	0.676243	0.484405	0.484405	0.614431	0.592274	-0.481795	-0.414338	0.519379	-0.952074	0.508433	-1.18209	-1.50043	-1.02896	0.411765	-0.748752	-0.0127829	-0.934562
cell_463	Lung	1.16028	0.25197	1.39559	2.21208	1.60754	0.948547	0.948547	0.543504	1.62845	-0.481795	-0.414338	-0.57049	2.03964	0.674344	0.510705	-2.29839	-1.02896	-0.629588	-0.940335	-1.89	-0.591284
cell_464	Lung	0.560296	-0.103529	0.356474	-0.579819	-0.515719	0.777579	0.777579	1.10571	-0.838883	-0.481795	-0.414338	-0.57049	-0.952074	0.0574169	0.128228	-0.437215	-1.02896	0.684292	0.268066	0.107575	0.382351
cell_465	Lung	0.797616	1.4158	0.682947	0.822158	-0.515719	-0.245431	-0.245431	0.381319	0.182582	2.72506	-0.414338	1.56461	0.580272	-0.387709	-1.18209	-0.735146	-1.02896	-0.710226	0.895965	0.539953	-2.19046
cell_466	Lung	0.944524	-0.700266	0.891955	-0.579819	-0.515719	-0.0821017	-0.0821017	1.16196	0.613741	-0.481795	-0.414338	-0.57049	-0.952074	1.26635	-1.18209	-0.468051	-1.02896	-0.264025	-2.20654	-0.12618	0.0611685
cell_467	Lung	0.969182	1.62927	1.33439	0.694348	-0.515719	0.966427	0.966427	0.908654	1.06157	0.478948	3.21857	2.51537	-0.100132	1.27015	0.0336944	0.427735	-0.219582	-0.410984	-0.290298	0.382478	0.148394
cell_468	Lung	1.08594	2.44952	1.03196	0.973446	-0.515719	0.826936	0.826936	0.0779757	0.603393	1.80078	1.22518	2.81431	1.8315	0.978138	-0.219643	0.179839	-1.02896	-1.49506	-2.20654	-1.85125	-0.518128
cell_469	Lung	0.722627	-0.700266	1.00714	-0.579819	2.04858	0.682289	0.682289	0.697861	-0.578948	-0.481795	-0.414338	-0.57049	2.34818	0.341612	-1.18209	-0.0999734	1.85379	-2.06302	-0.0680653	0.577608	0.443536
cell_470	Lung	0.79522	1.69952	1.08201	0.384822	-0.515719	1.00926	1.00926	0.703785	0.248572	2.89252	-0.414338	-0.57049	-0.952074	-1.06776	-1.18209	0.820388	0.421406	0.510443	0.888751	0.702825	-0.776565
cell_471	Lung	1.09478	1.07144	1.17966	0.317288	2.34476	1.07372	1.07372	1.27978	0.275836	-0.481795	-0.414338	-0.57049	-0.952074	0.811446	-0.18453	0.0227259	-1.02896	0.101319	-2.20654	0.547934	0.487165
cell_472	Lung	0.577904	-0.700266	0.331263	-0.579819	-0.515719	0.889311	0.889311	0.872745	0.593455	-0.481795	2.1121	1.03266	0.489623	-0.0656306	-1.18209	-2.29839	-1.02896	0.367201	0.217918	0.410171	0.0414071
cell_473	Lung	0.724465	-0.136064	-0.144317	0.160961	-0.515719	0.538833	0.538833	1.10953	-0.895789	-0.481795	-0.414338	-0.57049	-0.952074	-0.477208	0.579902	-0.848783	-1.02896	-0.595486	-0.51456	0.569694	-0.916332
cell_474	Lung	0.765366	0.811871	0.673189	1.64811	0.311126	0.820882	0.820882	0.00758106	1.15581	-0.481795	-0.414338	0.612832	1.39672	-0.236409	0.253342	-0.386106	0.531999	-0.129475	0.779328	-0.175682	0.838989
cell_475	Lung	0.939249	0.278068	0.986734	-0.579819	-0.515719	1.43486	1.43486	1.78043	1.52513	-0.481795	4.52063	3.45535	-0.952074	1.5404	0.246268	-0.643302	0.902358	0.0282472	-2.20654	-0.373709	0.402311
cell_476	Lung	0.891897	1.37014	-1.34061	-0.579819	2.27133	0.703927	0.703927	0.42719	0.409597	-0.481795	-0.414338	-0.57049	-0.952074	0.551724	-0.299127	0.373735	-1.02896	-1.14768	-1.01235	-0.0575398	-0.523127
cell_477	Lung	1.00856	0.0847368	1.59363	0.450867	2.44197	-0.0443915	-0.0443915	1.08516	0.925626	2.15132	2.38036	2.02591	1.38285	0.444548	-1.18209	-0.970368	0.520706	-0.559538	0.764947	-0.849575	0.39723
cell_478	Lung	0.965121	2.15231	0.480039	2.7884	-0.515719	0.174437	0.174437	1.04598	0.674028	3.08343	-0.414338	0.875307	-0.952074	1.33725	-1.18209	-1.23983	-1.02896	-1.0767	-0.97099	0.00827666	-0.906935
cell_479	Lung	0.913315	-0.700266	0.337944	2.34231	-0.515719	0.884325	0.884325	-0.0756629	1.79711	-0.481795	2.77382	-0.57049	0.33043	0.944864	0.165158	0.404891	1.19703	0.28575	-0.384421	-0.018347	1.08511
cell_480	Lung	0.854851	-0.700266	-0.0870478	-0.579819	-0.515719	1.01094	1.01094	0.764574	2.14769	2.78035	-0.414338	-0.57049	-0.952074	-0.334933	-1.18209	0.734892	-1.02896	-0.434066	0.542358	1.49489	-0.13876
cell_481	Lung	0.837446	1.80383	1.02836	2.04783	0.722757	0.837444	0.837444	1.0932	0.475743	2.4611	1.49345	0.279695	0.917698	1.24316	0.291638	-0.0645363	-0.302595	-0.0900116	-1.02448	-0.564474	-0.0179763
cell_482	Lung	0.87891	0.74959	0.706557	-0.579819	0.250761	0.951957	0.951957	0.772408	-0.592255	-0.481795	-0.414338	0.526443	0.590294	-0.373867	0.174856	-0.72605	-1.02896	0.82987	0.507992	-0.146168	-0.0751229
cell_483	Lung	1.13348	-0.700266	0.854159	1.81388	-0.515719	0.94378	0.94378	1.03095	0.0168455	-0.481795	-0.414338	-0.57049	-0.952074	0.0966049	-1.18209	-0.272494	0.0720731	-0.361707	1.39339	0.658799	0.434024
cell_484	Lung	0.933536	0.947058	1.25705	0.205685	-0.515719	0.560064	0.560064	0.209378	1.53376	-0.481795	1.07359	1.50762	0.291065	0.879509	-1.18209	-1.28628	-1.02896	-0.781165	-0.430627	1.17015	0.127315
cell_485	Lung	1.06978	0.812879	0.767922	2.03454	2.13555	0.286942	0.286942	0.852815	0.693623	-0.481795	-0.414338	-0.57049	1.39864	-0.0642132	-1.18209	-0.384542	-1.02896	-3.96737	-0.643612	-1.56593	-0.262882
cell_486	Lung	0.813984	-0.700266	0.952287	-0.579819	-0.515719	0.911754	0.911754	0.668539	0.365769	2.18598	-0.414338	1.27266	-0.952074	-3.44919	-1.18209	-0.372374	-1.02896	0.927442	-2.20654	0.516649	-0.543002
cell_487	Lung	1.14485	1.0747	1.34228	-0.579819	-0.515719	0.409735	0.409735	0.945144	0.912062	-0.481795	-0.414338	-0.57049	0.590907	0.318348	-1.18209	-0.116441	-1.02896	-0.693871	-2.20654	-1.6715	0.0347188
cell_488	Lung	1.07285	1.28505	0.827757	-0.579819	-0.515719	1.12421	1.12421	0.773201	1.59197	1.48872	2.16829	-0.57049	-0.952074	0.227831	-1.18209	0.0889384	-1.02896	-0.385747	-0.546052	-0.0411108	-0.754631
cell_489	Lung	0.934143	1.2854	1.18146	0.249072	-0.515719	1.16204	1.16204	0.97802	0.807081	0.997537	-0.414338	-0.57049	1.00134	0.346212	-1.18209	-0.359086	0.217302	0.817815	-0.959956	0.0256667	-1.17772
cell_490	Lung	0.622052	0.0563424	0.789727	0.0579344	-0.515719	0.460111	0.460111	0.495536	1.00276	-0.481795	-0.414338	1.17773	0.057234	0.655692	0.19815	0.0582747	-1.02896	0.879604	-0.712541	0.170207	-0.866543
cell_491	Lung	-1.03596	-0.700266	0.42923	-0.579819	-0.515719	-0.111614	-0.111614	0.109717	0.988498	-0.481795	-0.414338	0.461743	0.893523	-1.46224	-1.18209	-0.196137	-0.147061	-1.06095	-0.4527	0.836219	-1.69574
cell_492	Lung	1.27179	-0.700266	1.2025	-0.579819	2.0681	0.864098	0.864098	1.71741	1.41692	-0.481795	-0.414338	-0.57049	0.837224	-0.237784	-1.18209	0.408985	-1.02896	-3.96737	-2.20654	0.17838	0.251732
cell_493	Lung	1.05991	0.963412	0.457123	-0.579819	3.23749	1.06841	1.06841	1.35485	1.16087	-0.481795	-0.414338	-0.57049	-0.952074	-0.606741	-1.18209	-2.29839	-1.02896	0.255144	-0.404076	-1.30432	-2.62888
cell_494	Lung	0.888296	-0.700266	0.970184	-0.579819	-0.515719	1.54649	1.54649	0.91234	0.532321	2.30359	-0.414338	0.962722	0.426729	1.29458	-1.18209	-0.641576	0.280955	0.258747	-2.20654	-1.84189	-0.0813573
cell_495	Lung	0.695832	1.11172	0.420844	-0.579819	1.67482	0.951902	0.951902	0.890131	0.180044	-0.481795	-0.414338	-0.57049	0.260086	0.185242	-1.18209	0.67149	-1.02896	-0.834715	1.13741	-0.611093	-0.24479
cell_496	Lung	0.832482	-0.700266	0.448383	2.32732	-0.515719	0.608281	0.608281	0.516961	0.183536	-0.481795	-0.414338	-0.57049	-0.952074	-0.682881	-1.18209	-1.11306	-1.02896	-0.426235	-2.20654	-1.06453	-1.26414
cell_497	Lung	1.06687	2.07971	0.295274	0.147257	2.4944	1.32194	1.32194	0.444117	0.836154	-0.481795	0.962917	0.709041	1.52428	-0.783178	-0.3736	-0.282249	0.0642209	-0.15514	0.1467	-0.702785	-0.961951
cell_498	Lung	1.00511	-0.700266	0.351646	2.54708	0.809898	1.07505	1.07505	1.41055	0.993522	-0.481795	-0.414338	-0.57049	-0.952074	1.96191	0.016639	0.0480384	-1.02896	-0.447108	0.854992	-1.50223	0.877359
cell_499	Lung	1.06127	1.86463	0.867576	1.7649	-0.515719	0.675727	0.675727	0.347408	0.687738	-0.481795	-0.414338	1.52124	0.928995	-0.625898	-1.18209	-1.27823	-1.02896	-0.18977	-0.0174698	-0.882085	-0.335164
cell_500	Lung	0.717387	-0.700266	1.60334	-0.579819	-0.515719	1.50469	1.50469	1.31309	2.48464	-0.481795	4.52104	-0.57049	-0.952074	0.720757	1.86259	0.27235	0.350971	0.385618	-2.20654	-0.610618	-0.359175
cell_501	Lung	1.16588	-0.105895	1.11711	1.22265	2.13443	1.32028	1.32028	0.655479	1.26082	-0.481795	-0.414338	1.49646	0.906713	1.80875	-1.18209	-2.29839	0.144382	-0.222156	-0.440166	-1.34374	-0.196614
cell_502	Lung	0.52063	0.284415	0.235082	-0.579819	0.562718	0.49562	0.49562	0.264413	0.62132	-0.481795	-0.414338	-0.57049	1.85609	0.761977	-0.206881	1.15323	0.914887	0.0469824	0.462012	-0.358413	0.560833
cell_503	Lung	0.376574	-0.312907	-0.622319	-0.0712281	-0.515719	-0.700558	-0.700558	1.0736	0.875462	0.983653	-0.414338	2.06009	0.347417	0.056334	0.179827	-1.2404	-1.02896	-0.685059	0.475659	-1.26119	-0.436178
cell_504	Lung	0.578828	-0.700266	-0.390882	-0.579819	-0.515719	0.630133	0.630133	0.152168	0.912468	-0.481795	0.736297	0.498502	0.557342	-0.102476	-0.506633	-0.317103	0.405042	-1.29045	0.299979	-0.190791	-1.16808
cell_505	Lung	0.211566	-0.700266	-0.172637	-0.579819	-0.515719	-0.590551	-0.590551	0.126714	0.906867	-0.481795	2.8116	-0.57049	0.99333	-0.547564	-0.26498	-0.104068	1.22578	0.805813	-0.966172	0.375974	0.519347
cell_506	Lung	0.678729	1.40448	0.554638	-0.579819	-0.515719	0.676133	0.676133	1.23439	0.852749	-0.481795	-0.414338	1.24489	0.680477	-0.443676	-1.18209	0.248875	-1.02896	0.452533	0.0138369	0.482677	0.743219
cell_507	Lung	0.876534	1.10245	0.402655	-0.579819	2.26737	0.058165	0.058165	0.747003	-0.132891	-0.481795	-0.414338	1.05911	-0.952074	-0.0308683	-0.152403	-0.196422	-1.02896	-2.17736	0.246877	0.0224656	-0.59002
cell_508	Lung	0.776484	1.17485	0.849676	-0.579819	-0.515719	0.88469	0.88469	-0.0117682	0.530992	-0.481795	-0.414338	-0.57049	-0.952074	0.364097	-1.18209	0.873821	-1.02896	1.65065	0.696162	-0.918235	-1.0525
cell_509	Lung	0.543361	-0.700266	0.817153	1.45327	1.02813	1.08918	1.08918	0.264097	-0.552477	-0.481795	-0.414338	-0.57049	1.33753	-0.719791	-1.18209	0.424277	0.483935	-1.17073	-0.318383	-0.241927	0.228968
cell_510	Lung	0.577997	0.743528	1.1262	-0.579819	-0.515719	0.729478	0.729478	0.845339	0.404594	2.24395	1.18761	0.917788	1.46499	1.22961	-0.2417	-1.20873	0.857727	-0.61964	-0.934687	0.0652399	0.324372
cell_511	Lung	1.00062	1.11711	0.224685	1.5838	-0.515719	0.821566	0.821566	0.665186	-1.09349	-0.481795	-0.414338	-0.57049	-0.952074	1.37036	-1.18209	-0.17375	-1.02896	0.823502	0.273339	0.475925	-0.293445
cell_512	Lung	1.03857	0.559526	1.44138	0.209811	2.26309	1.27715	1.27715	0.991163	1.27654	0.927468	1.83217	-0.57049	1.66566	0.990158	-0.304042	-1.28096	-1.02896	0.0287945	0.524345	-0.886769	0.926648
cell_513	Lung	0.689503	0.605641	-0.019708	0.412042	0.703953	-0.177892	-0.177892	-0.016462	0.138502	0.654293	-0.414338	-0.57049	1.00961	-0.749615	0.196242	-0.701269	0.462332	0.0808589	0.176325	-0.271926	-0.870886
cell_514	Lung	0.319743	-0.700266	0.812356	-0.579819	0.358376	-2.26981	-2.26981	0.349994	0.421005	-0.481795	-0.414338	-0.57049	-0.952074	-1.59674	0.0268979	-2.29839	-1.02896	-0.98842	-1.13751	0.490632	0.357994
cell_515	Lung	1.14389	1.05971	1.2144	1.42072	2.27137	0.83603	0.83603	1.05893	1.23562	0.988011	2.42329	-0.57049	-0.952074	1.12654	-0.614568	-0.368199	-1.02896	0.125664	-0.360076	-1.01624	0.105304
cell_516	Lung	0.502329	-0.160994	0.0604198	-0.579819	-0.515719	0.516106	0.516106	0.377779	0.544783	-0.481795	-0.414338	0.675555	0.763008	-1.16433	0.0229706	0.890472	-1.02896	0.453141	0.542658	0.362316	0.641647
cell_517	Lung	0.938594	-0.700266	-0.160528	2.85974	1.01514	0.716522	0.716522	1.58577	0.294477	1.74004	-0.414338	-0.57049	-0.952074	1.29639	-1.18209	-2.29839	-1.02896	-0.0612101	-2.20654	0.406926	0.298204
cell_518	Lung	1.1607	-0.0596596	1.44095	2.66113	-0.515719	1.06394	1.06394	1.29939	0.637977	-0.481795	2.85422	-0.57049	1.02496	1.21781	-1.18209	-1.21465	-1.02896	-0.31542	-0.941599	-0.774258	-0.176203
cell_519	Lung	1.18673	0.022656	0.992229	-0.579819	-0.515719	1.32847	1.32847	0.378043	0.73156	-0.481795	-0.414338	-0.57049	0.550091	0.937218	-1.18209	-1.07539	0.398153	-1.30098	-2.20654	-0.544916	-0.821078
cell_520	Lung	0.941495	-0.700266	0.591634	-0.579819	1.63604	1.12784	1.12784	0.924154	0.666245	-0.481795	-0.414338	2.00423	-0.952074	0.182068	-1.18209	-0.413277	-1.02896	0.655052	-0.672326	0.227743	-0.0588417
cell_521	Lung	0.891892	-0.700266	0.797947	1.82346	-0.515719	1.13751	1.13751	0.937762	0.783671	-0.481795	-0.414338	0.804825	0.284734	0.51899	-1.18209	0.0261403	0.739033	0.00530187	0.506652	0.418497	0.707706
cell_522	Lung	0.729237	0.974896	1.45461	0.170603	-0.515719	0.873028	0.873028	0.454104	1.002	-0.481795	-0.414338	0.750125	-0.952074	-0.0278328	-0.347641	0.140334	-1.02896	0.284293	0.43824	0.809415	-1.42204
cell_523	Lung	1.19499	1.63838	1.5857	2.99304	-0.515719	1.02515	1.02515	1.147	0.549407	-0.481795	-0.414338	0.982119	0.444173	-0.132695	-1.18209	-0.624402	-1.02896	-0.523667	-2.20654	-0.0756989	-0.720793
cell_524	Lung	1.06259	1.26787	0.588439	-0.579819	3.16306	1.14465	1.14465	1.37746	0.322832	-0.481795	1.51159	-0.57049	-0.952074	-0.474992	-1.18209	-0.988347	0.499726	-0.592972	-2.20654	0.647283	-0.992365
cell_525	Lung	0.803579	0.389534	0.409275	-0.579819	1.59405	-0.193126	-0.193126	0.391676	-0.569407	-0.481795	-0.414338	-0.57049	0.619024	0.120878	-1.18209	0.184696	-1.02896	-0.242085	0.691719	0.168754	0.465999
cell_526	Lung	0.323663	1.03121	0.415707	-0.579819	-0.515719	0.523672	0.523672	0.600543	-1.24417	-0.481795	-0.414338	0.834923	0.311801	-1.40962	-0.29406	0.513866	0.171769	-1.13586	0.543799	0.461174	-0.312796
cell_527	Lung	1.02978	2.51578	1.12565	0.617559	-0.515719	0.917334	0.917334	0.31903	1.04468	2.49334	-0.414338	-0.57049	0.312197	1.10774	-1.18209	-2.29839	0.172145	-1.65276	0.300505	0.596127	0.171683
cell_528	Lung	0.483185	-0.700266	0.343979	-0.579819	-0.515719	-1.60887	-1.60887	1.03685	0.44538	-0.481795	-0.414338	-0.57049	1.40323	-0.0588289	-1.18209	-0.380807	-1.02896	-0.120809	0.786071	-0.495142	-0.255862
cell_529	Lung	0.449764	-0.700266	1.22073	-0.579819	-0.515719	0.991418	0.991418	0.784686	0.543989	-0.481795	-0.414338	1.33565	-0.952074	0.76628	-1.18209	0.33286	-1.02896	1.01863	0.713597	-0.271482	-0.285491
cell_530	Lung	0.659978	-0.700266	0.45514	0.0710873	2.26168	0.378124	0.378124	-0.355498	0.164574	0.679886	1.49973	-0.57049	-0.952074	-0.711009	-1.18209	-1.45971	-1.02896	-0.608016	-0.686875	-0.418468	-0.0866684
cell_531	Lung	0.986102	1.83547	-1.34061	-0.579819	1.38922	1.2918	1.2918	0.921955	0.43062	3.581	1.21919	-0.57049	0.412707	0.585287	0.768945	-2.29839	-1.02896	0.60998	-0.288862	-1.85645	-1.07647
cell_532	Lung	0.846655	-0.700266	0.128883	0.344686	-0.515719	1.05017	1.05017	1.40528	1.4955	2.42629	2.67221	-0.57049	0.511047	0.403442	-0.154064	-1.10718	-1.02896	-0.414545	-0.81616	-1.05557	0.42338
cell_533	Lung	1.01256	1.62859	0.880119	1.09341	-0.515719	1.40949	1.40949	0.577813	1.80275	1.66498	2.75515	-0.57049	-0.952074	-1.39974	0.155467	-0.142466	-1.02896	-1.64215	-2.20654	0.323631	0.67708
cell_534	Lung	0.715386	2.2646	-1.34061	-0.579819	-0.515719	1.03492	1.03492	0.865689	0.0957451	-0.481795	1.40721	-0.57049	0.569799	0.667815	0.368159	0.132652	-1.02896	0.00341232	-0.109868	-0.982998	-2.20735
cell_535	Lung	1.00852	0.0265668	0.309666	1.72249	2.83671	1.14774	1.14774	0.0838966	0.73925	-0.481795	-0.414338	3.48118	0.558217	1.19582	-1.18209	-0.150025	0.405873	0.253208	-0.771336	0.0850122	0.514058
cell_536	Lung	0.914564	0.659364	0.325311	1.72912	2.32354	0.396936	0.396936	0.966887	1.25063	3.639	1.57217	-0.57049	0.707614	0.484791	-0.0159506	-2.29839	-1.02896	-0.51655	-0.629366	0.288587	0.793032
cell_537	Lung	0.63181	1.38196	0.486928	-0.579819	-0.515719	1.02471	1.02471	0.444213	-0.309677	-0.481795	-0.414338	-0.57049	1.69759	0.663423	-1.18209	1.38278	1.06383	-0.730939	1.26715	1.2176	-0.0102659
cell_538	Lung	0.616297	1.37368	0.661263	-0.579819	0.863688	0.863928	0.863928	0.684238	0.535059	2.33946	-0.414338	2.49238	0.823224	0.529685	-0.36127	0.51083	-1.02896	0.799153	-0.519504	1.40179	-1.17299
cell_539	Lung	0.535155	1.77809	1.2523	-0.579819	-0.515719	1.30379	1.30379	1.13755	0.987375	1.27264	-0.414338	-0.57049	0.603679	0.540131	-1.18209	-0.46945	0.449064	0.558748	0.355477	0.376913	0.60022
cell_540	Lung	0.856214	-0.700266	0.151666	-0.579819	-0.515719	0.857653	0.857653	1.07267	1.1148	-0.481795	-0.414338	-0.57049	-0.952074	-2.09614	-1.18209	-0.159003	-1.02896	0.041761	-0.0126612	-0.279667	-0.52286
cell_541	Lung	0.860398	0.189437	1.04995	0.588335	-0.515719	0.570601	0.570601	0.686785	0.62962	-0.481795	-0.414338	1.95198	0.896646	0.125608	-0.653469	-0.314575	-1.02896	-0.0127933	0.108968	0.658683	0.354582
cell_542	Lung	0.578731	-0.700266	-1.34061	-0.579819	-0.515719	0.918799	0.918799	1.09625	-0.0818145	-0.481795	-0.414338	-0.57049	2.03549	0.913721	-1.18209	-0.340055	0.234115	0.546848	0.837831	0.244452	-0.00241001
cell_543	Lung	1.07065	-0.700266	0.84284	-0.579819	-0.515719	1.32707	1.32707	0.540495	0.989283	-0.481795	1.30768	-0.57049	-0.952074	0.165278	-0.17121	-0.582782	0.337876	-0.855761	-0.204083	-0.628976	-0.640259
cell_544	Lung	1.03023	0.536987	0.0449182	1.30396	-0.515719	0.907451	0.907451	0.805711	1.14808	2.00154	1.17161	-0.57049	-0.952074	0.282479	-0.251093	0.304661	-0.246526	0.62015	0.380558	0.871028	0.224876
cell_545	Lung	1.1108	1.86558	0.627146	-0.579819	2.77595	1.06693	1.06693	0.876231	1.75718	3.6616	-0.414338	1.1338	-0.952074	1.43935	-1.18209	-1.05057	-1.02896	0.0209338	-0.0977426	-1.68222	-0.765683
cell_546	Lung	-0.897986	-0.700266	0.415351	-0.579819	0.863361	-0.645314	-0.645314	0.0800334	0.596866	-0.481795	-0.414338	0.409358	-0.952074	-0.972085	0.434572	-0.425108	0.65724	0.40342	-0.873375	0.673699	-1.56929
cell_547	Lung	0.858805	0.433407	0.611909	-0.579819	2.89966	0.690899	0.690899	1.31564	1.13304	2.17471	-0.414338	2.55637	-0.952074	0.469672	-1.18209	-0.955887	-1.02896	0.710905	-0.639571	-0.00407294	0.229271
cell_548	Lung	-0.527629	-0.700266	-1.34061	2.40353	-0.515719	1.05237	1.05237	0.182072	1.40021	-0.481795	-0.414338	-0.57049	1.27638	-0.208359	-1.18209	-1.04415	0.434607	0.7349	0.906302	-0.148641	-1.56665
cell_549	Lung	0.860681	-0.700266	0.762748	1.32378	-0.515719	0.962597	0.962597	0.0725083	0.664278	-0.481795	2.06086	-0.57049	-0.952074	0.49327	-0.421968	-0.364612	-1.02896	1.03321	-0.241371	-1.12662	0.25958
cell_550	Lung	0.887619	-0.700266	0.317497	2.5533	1.8857	1.20313	1.20313	0.752357	1.39399	2.11384	-0.414338	1.98896	0.299529	0.670084	-1.18209	-0.768338	-1.02896	-0.192326	-0.420664	0.441882	0.739357
cell_551	Lung	1.02442	-0.700266	-0.193237	0.378942	1.79977	0.557379	0.557379	1.14533	0.57668	-0.481795	-0.414338	-0.57049	-0.952074	-1.07964	0.911759	-2.29839	-1.02896	0.49492	-0.764643	-3.2729	-3.14549
cell_552	Lung	1.18941	-0.700266	0.796793	2.10475	-0.515719	0.998631	0.998631	1.18777	1.36263	-0.481795	-0.414338	-0.57049	-0.952074	1.12479	-1.18209	0.595274	-1.02896	-0.050928	-2.20654	-0.43827	1.50404
cell_553	Lung	0.952068	0.866202	0.943242	2.01474	0.830542	1.2834	1.2834	0.291223	1.20893	-0.481795	-0.414338	2.15686	0.780565	0.586509	-1.18209	-0.301527	-1.02896	0.338169	-0.560042	0.385503	-0.412067
cell_554	Lung	1.05823	-0.700266	1.0683	-0.579819	-0.515719	0.698172	0.698172	0.458022	0.680163	-0.481795	0.757941	-0.57049	0.581076	0.190454	-1.18209	-1.05017	-0.0984759	-0.492681	-1.27582	-0.0140217	-0.207958
cell_555	Lung	1.00622	2.70541	1.27758	-0.579819	-0.515719	1.2718	1.2718	0.49775	0.854611	1.78544	1.99203	-0.57049	0.406506	-0.46883	-1.18209	-0.30896	-1.02896	0.758076	-0.915504	-0.129927	-1.4422
cell_556	Lung	1.08845	0.968561	0.854096	1.8884	-0.515719	1.07584	1.07584	1.17227	1.80939	1.07923	-0.414338	2.83661	-0.952074	0.615687	1.25438	-1.1714	0.286123	-0.224876	-0.26645	-1.15401	-1.03968
cell_557	Lung	0.974544	-0.0392318	0.487406	2.81036	1.39813	0.899372	0.899372	-0.12511	0.10614	-0.481795	3.49513	0.9569	-0.952074	1.92964	-1.18209	-2.29839	-1.02896	-0.561109	0.897363	1.37685	0.0858619
cell_558	Lung	0.873364	-0.700266	0.630783	-0.579819	-0.515719	0.929368	0.929368	-0.150969	1.01512	-0.481795	1.8709	-0.57049	0.957203	0.58314	-1.18209	-0.137286	0.183165	-1.11626	0.3159	0.61439	0.458138
cell_559	Lung	0.674551	-0.700266	0.824033	-0.579819	-0.515719	1.01798	1.01798	0.894328	-0.466528	-0.481795	-0.414338	-0.57049	0.38632	-0.219355	-1.18209	-1.20873	0.242565	-1.54168	0.397982	-1.2118	-0.161631
cell_560	Lung	0.852682	0.148812	1.01466	-0.579819	-0.515719	0.412583	0.412583	1.12477	0.458724	-0.481795	3.8527	-0.57049	0.812231	0.388875	-1.18209	-2.29839	-1.02896	-0.927022	-2.20654	-3.2729	0.636671
cell_561	Lung	0.207132	1.5266	1.03574	0.602237	-0.515719	1.38518	1.38518	0.985669	-1.25712	3.19926	1.07542	-0.57049	0.918646	0.531981	-0.307555	0.895926	0.153523	0.82495	-1.02375	0.998687	-0.35246
cell_562	Lung	1.0066	-0.700266	-1.34061	3.18879	-0.515719	1.01181	1.01181	0.617595	1.7505	3.48839	1.91893	-0.57049	0.997327	-0.0326355	0.714799	-0.711272	0.214187	0.667532	-2.20654	-0.805241	-1.97416
cell_563	Lung	0.78788	-0.700266	0.814501	-0.579819	0.872574	1.14568	1.14568	0.339866	2.04169	1.53312	1.72423	-0.57049	-0.952074	-1.52561	-1.18209	-2.29839	0.668504	0.695759	-0.508637	-0.662811	-0.6881
cell_564	Lung	0.86761	-0.700266	-1.34061	2.13681	-0.515719	1.06411	1.06411	0.142556	1.53107	-0.481795	1.38041	-0.57049	-0.952074	0.0184233	-0.128519	-0.523706	-1.02896	-0.760995	-2.20654	-1.71665	-1.18583
cell_565	Lung	1.08107	0.613559	1.44791	1.66515	-0.515719	1.37247	1.37247	0.811522	0.932828	-0.481795	-0.414338	1.62715	-0.952074	1.0232	-0.247226	-0.0757374	0.235095	-0.632804	-0.942159	-1.89199	-0.847512
cell_566	Lung	0.558563	-0.700266	1.21093	1.48378	-0.515719	1.17765	1.17765	0.930761	-0.728701	3.41105	-0.414338	-0.57049	0.421178	0.442586	0.243032	-0.0282978	-1.02896	0.448077	0.690624	-1.16783	-0.764834
cell_567	Lung	1.04643	0.975451	0.725901	1.23575	0.804357	1.23966	1.23966	1.44337	1.17857	-0.481795	-0.414338	2.62461	-0.952074	0.00960665	-1.18209	-0.915187	-1.02896	0.2857	0.0871896	0.34092	0.520095
cell_568	Lung	0.710005	-0.0197679	0.721367	0.732911	0.175381	0.601265	0.601265	1.04161	-0.00261916	-0.481795	-0.414338	0.418563	-0.062628	-0.388195	-1.18209	-0.41375	-0.183952	-0.894651	0.625934	-0.179384	-0.108465
cell_569	Lung	0.871532	0.783327	0.360704	-0.579819	2.25907	0.993637	0.993637	1.05223	1.52565	-0.481795	-0.414338	1.98097	1.34243	0.395463	-0.0602554	0.763277	-1.02896	1.0073	-0.0261085	-1.61582	1.09216
cell_570	Lung	1.05569	-0.700266	1.22981	0.157642	-0.515719	1.17654	1.17654	1.10352	0.808377	-0.481795	-0.414338	2.20964	0.821824	1.63625	-1.18209	-1.34818	-1.02896	-0.605022	-2.20654	-0.678092	-1.17529
cell_571	Lung	0.794833	2.089	1.3577	1.86266	1.93922	0.797527	0.797527	0.796168	0.282509	0.325233	-0.414338	-0.57049	0.563101	0.277955	-1.18209	0.042759	-0.349079	-0.330859	0.0406724	-0.182968	0.181742
cell_572	Lung	0.636111	0.944164	0.292714	0.784437	2.13927	0.886857	0.886857	1.68004	0.207752	-0.481795	-0.414338	-0.57049	-0.952074	0.906864	0.334929	-0.540568	-1.02896	0.206293	-0.154811	-0.228075	-1.21699
cell_573	Lung	1.1133	0.598452	0.926621	2.68334	1.74465	1.09465	1.09465	0.481772	1.53615	-0.481795	1.65426	-0.57049	0.178887	0.339746	1.2008	-0.891301	0.0454966	-0.977695	-0.564187	0.246915	0.994065
cell_574	Lung	0.889088	-0.700266	0.574232	-0.579819	0.51971	1.40968	1.40968	0.760337	1.45193	-0.481795	-0.414338	2.4684	0.380524	-0.855222	-1.18209	0.714275	-1.02896	-1.55032	-0.326082	-0.167693	0.909168
cell_575	Lung	0.829402	0.323399	0.692608	0.619468	0.95902	0.977636	0.977636	0.662132	0.841345	-0.481795	1.52475	0.29804	1.36989	-0.208721	0.312451	0.235913	0.17447	-0.0487826	-0.402911	-0.0422471	0.0296806
cell_576	Lung	0.749637	2.19056	0.53217	-0.579819	-0.515719	1.18663	1.18663	0.564086	0.437445	-0.481795	-0.414338	-0.57049	0.642358	0.392322	-0.0618011	-0.432404	-1.02896	0.824346	-0.691378	-0.894198	0.129868
cell_577	Lung	0.395704	-0.0667464	0.831152	-0.579819	1.79126	0.504358	0.504358	0.822097	-0.775393	1.00272	2.82998	-0.57049	-0.952074	0.178902	-0.257158	0.11891	-1.02896	0.826223	-0.344897	0.542718	0.875646
cell_578	Lung	0.889015	1.40739	1.08287	-0.579819	1.58013	1.08216	1.08216	0.656608	0.51456	-0.481795	2.27591	-0.57049	1.74529	0.100561	-1.18209	0.56586	1.10639	0.329762	-0.0706361	-0.12674	0.602178
cell_579	Lung	0.432842	-0.700266	-0.38953	-0.579819	-0.515719	0.816971	0.816971	1.38957	1.1123	-0.481795	-0.414338	-0.57049	-0.952074	0.0365363	-1.18209	1.21636	-1.02896	0.486079	-0.769669	0.31578	-0.503533
cell_580	Lung	0.755443	0.829822	0.36457	-0.579819	1.20626	0.744144	0.744144	0.00155922	0.33854	0.858534	-0.414338	-0.57049	0.848725	0.299778	-0.346991	0.736822	0.681867	0.717546	0.814773	0.193118	0.0108194
cell_581	Lung	0.995632	0.0271294	0.239059	2.70496	1.53575	1.24543	1.24543	0.68894	0.945454	-0.481795	1.39475	-0.57049	-0.952074	-1.82197	-1.18209	-0.14882	0.406984	1.02513	-0.770225	-1.70421	0.930395
cell_582	Lung	0.580944	1.89798	0.780616	1.33591	-0.515719	0.733367	0.733367	0.34127	1.0666	-0.481795	-0.414338	-0.57049	2.07976	0.477578	0.103723	0.169999	-1.02896	0.155654	-0.46751	0.0637553	-0.420804
cell_583	Lung	0.865504	0.269998	0.373607	1.38603	-0.515719	0.876791	0.876791	0.463696	-0.365302	-0.481795	-0.414338	2.00983	1.6151	-0.685402	-0.0446903	-0.208307	-0.0358826	0.00437981	-0.668236	0.353593	0.0652707
cell_584	Lung	0.828024	2.51794	1.4609	0.975392	2.29184	0.662913	0.662913	1.28031	0.746714	-0.481795	-0.414338	-0.57049	-0.952074	0.265482	-1.18209	-0.648142	0.89671	0.0197913	-0.280371	-0.38061	-0.291721
cell_585	Lung	0.756889	0.897795	0.266553	-0.579819	-0.515719	0.253519	0.253519	-0.596461	0.238892	-0.481795	-0.414338	-0.57049	-0.952074	-0.470908	-0.35559	-0.252084	0.667289	0.262699	-1.08872	0.173447	-0.496192
cell_586	Lung	1.28806	1.40495	1.46172	1.60254	0.787278	1.01401	1.01401	0.618215	0.89303	-0.481795	-0.414338	-0.57049	0.724885	-1.20949	-0.415794	-1.41045	0.00717009	-0.270461	-0.229601	0.912903	-0.205531
cell_587	Lung	0.653619	1.5975	0.164512	-0.579819	3.25073	0.481678	0.481678	0.771064	-0.305802	3.43498	3.16208	-0.57049	-0.952074	1.76948	-1.18209	-0.500533	0.418383	-0.723921	1.09399	-0.171733	-0.225947
cell_588	Lung	0.871661	2.16423	0.947367	1.95567	-0.515719	0.691157	0.691157	1.00393	0.146101	3.82734	-0.414338	-0.57049	0.227406	0.77146	-1.18209	-2.29839	0.0915908	0.0946231	-2.20654	0.178563	-0.489422
cell_589	Lung	0.669117	1.08491	0.978625	0.49578	-0.515719	1.13788	1.13788	0.906561	1.12223	-0.481795	-0.414338	1.32238	1.92529	1.58791	-1.18209	-0.912498	-1.02896	-0.0380942	-2.20654	0.0657931	1.02051
cell_590	Lung	0.886928	0.957517	1.03742	1.03804	0.423793	1.08917	1.08917	0.955817	0.72728	0.881778	-0.414338	-0.57049	0.874488	0.00745183	-0.662436	-0.213804	0.119781	0.0554426	-1.0575	0.302244	-0.169507
cell_591	Lung	0.890475	-0.700266	-0.0176255	-0.579819	-0.515719	0.300457	0.300457	0.366236	0.529821	-0.481795	0.794894	0.552941	-0.952074	-0.0118528	-0.0765509	-0.25317	0.465867	-0.238392	0.376528	0.0407973	-1.05475
cell_592	Lung	1.03189	0.0144304	0.704755	-0.579819	-0.515719	0.889701	0.889701	1.60989	1.26816	3.77329	-0.414338	1.08089	-0.952074	1.15749	-1.18209	0.0933522	-1.02896	-3.96737	1.22299	0.472698	-0.553498
cell_593	Lung	1.0044	-0.700266	0.919921	2.58465	-0.515719	1.23406	1.23406	-0.208439	1.8564	-0.481795	2.46594	1.31169	0.740554	1.46466	-1.18209	0.0346617	-1.02896	-0.467176	0.0802426	1.08741	-0.17783
cell_594	Lung	-0.087343	-0.700266	-0.43511	-0.579819	1.25826	-2.4422	-2.4422	0.0551703	0.730055	-0.481795	-0.414338	0.805946	-0.191899	-1.44434	-0.647972	-0.0716282	0.147012	-2.02902	-0.220896	0.616527	-2.67591
cell_595	Lung	1.13817	0.898575	0.711243	2.92885	-0.515719	0.869897	0.869897	0.121959	1.03289	-0.481795	-0.414338	-0.57049	-0.952074	0.127491	-1.18209	-0.935682	0.00479642	-0.081919	-0.615988	0.908525	-1.09592
cell_596	Lung	1.09383	1.62239	0.902141	2.2944	2.9439	1.20286	1.20286	1.11027	0.445074	-0.481795	1.03941	0.780105	0.881252	0.482022	-0.328697	-1.30953	-0.322628	-0.384108	-1.05235	-0.343264	0.135735
cell_597	Lung	0.899032	-0.0151977	-1.34061	0.319656	2.07654	0.060917	0.060917	0.637218	1.94307	-0.481795	1.28948	-0.57049	-0.952074	-0.727695	-1.18209	-1.13943	-1.02896	-2.22863	-0.221443	0.189662	0.49455
cell_598	Lung	0.92833	-0.700266	0.955229	-0.579819	-0.515719	1.07221	1.07221	0.572817	1.02797	-0.481795	2.27561	-0.57049	1.6116	0.82608	-0.330904	-0.468651	-1.02896	-0.265014	-0.468081	0.511847	-0.835148
cell_599	Lung	1.02415	-0.700266	0.806578	2.09702	0.708005	0.753436	0.753436	0.732016	-0.14212	-0.481795	-0.414338	1.18082	1.56182	0.250385	-0.471427	0.739565	-1.02896	-0.42744	-0.0503308	-1.23092	-1.26548
cell_600	Lung	0.653551	-0.700266	0.882497	-0.579819	0.787661	1.02338	1.02338	1.29922	0.72306	-0.481795	-0.414338	2.97193	-0.952074	1.19476	-1.18209	0.295244	0.564682	0.959655	0.0635135	-0.318096	0.97539
cell_601	Lung	0.605774	-0.700266	-0.500113	0.241913	-0.515719	0.803515	0.803515	0.609042	1.70244	-0.481795	2.41871	0.875619	-0.952074	0.623039	-1.18209	0.100543	0.206538	0.4943	0.0427433	-1.25994	1.12297
cell_602	Lung	0.575274	-0.700266	0.283463	0.695422	-0.515719	0.961102	0.961102	0.290584	-0.223817	-0.481795	-0.414338	-0.57049	-0.952074	-0.459521	-0.223051	0.752823	0.267782	0.610257	-0.288682	0.104399	0.230051
cell_603	Lung	0.689846	1.47144	0.508728	1.67759	-0.515719	-0.85611	-0.85611	0.111169	0.259578	1.03387	-0.414338	-0.57049	0.391946	0.396998	-1.18209	-0.324502	0.24791	-1.00602	-0.58326	0.720063	-1.28385
cell_604	Lung	0.648942	-0.700266	0.893612	1.12705	0.696342	1.04025	1.04025	1.1646	1.10574	-0.481795	1.45276	1.16413	-0.952074	-1.02543	-1.18209	-0.465446	-1.02896	-0.259732	-2.20654	0.15346	-0.41573
cell_605	Lung	1.07555	1.38988	1.45723	-0.579819	-0.515719	0.997544	0.997544	0.312396	-0.538451	-0.481795	2.89395	-0.57049	-0.952074	0.4148	-1.18209	-0.0480525	-1.02896	1.02972	-2.20654	-1.60173	-0.324694
cell_606	Lung	0.928611	-0.700266	0.854357	-0.579819	-0.515719	0.815626	0.815626	0.813024	1.21755	-0.481795	-0.414338	1.29838	1.44047	1.84161	-1.18209	0.517415	1.67954	-1.045	0.0670527	0.0375895	-0.19898
cell_607	Lung	1.26279	1.43386	0.253222	0.480427	-0.515719	1.25544	1.25544	-0.00699148	0.624108	2.72949	-0.414338	-0.57049	-0.952074	1.05287	0.496756	-2.29839	0.56515	0.52502	-2.20654	-3.2729	-1.33427
cell_608	Lung	0.967423	1.62296	0.728827	1.74359	-0.515719	0.91338	0.91338	0.890355	0.602198	1.60877	-0.414338	1.49093	0.27897	0.509438	-0.317128	-0.188521	0.140579	-1.70303	-0.444891	-0.583303	-0.794886
cell_609	Lung	0.773086	2.26028	1.00203	-0.579819	-0.515719	1.08582	1.08582	0.613864	0.553576	-0.481795	3.27988	-0.57049	-0.952074	1.91444	-0.19805	-0.620203	-1.02896	-0.197421	0.478116	-0.680145	0.831583
cell_610	Lung	0.764401	-0.700266	1.03074	1.52374	-0.515719	0.663557	0.663557	0.44754	1.03363	-0.481795	-0.414338	-0.57049	-0.952074	-0.734844	-0.351756	-0.839176	-1.02896	-0.887789	0.631545	0.330236	-1.14508
cell_611	Lung	0.781818	-0.700266	0.435214	-0.579819	1.83879	0.366027	0.366027	0.867932	0.0931688	-0.481795	-0.414338	-0.57049	-0.952074	-0.18686	-0.226541	-0.307479	-1.02896	-0.00125413	0.425967	0.097096	-0.118628
cell_612	Lung	0.904354	0.274655	0.442401	-0.579819	2.9626	1.1861	1.1861	1.42755	1.27028	-0.481795	2.53012	0.95427	-0.952074	1.18877	1.24131	-2.29839	0.895621	-0.962552	-2.20654	-0.719716	0.0811589
cell_613	Lung	0.460787	-0.700266	1.19248	-0.579819	-0.515719	1.26568	1.26568	0.747532	0.528333	-0.481795	-0.414338	-0.57049	-0.952074	-0.908741	-0.272173	-0.724753	0.201363	-0.114918	0.0358672	-1.26688	0.498111
cell_614	Lung	1.15437	-0.700266	1.1578	2.57722	0.609969	0.784735	0.784735	0.272771	0.822035	-0.481795	-0.414338	2.64275	1.16719	-0.0552833	0.61689	0.0542295	-1.02896	-2.19778	-2.20654	0.225962	0.0550391
cell_615	Lung	0.788244	-0.700266	1.52288	-0.579819	-0.515719	1.40888	1.40888	1.2419	-2.09645	-0.481795	-0.414338	1.25369	-0.952074	-0.0700007	-1.18209	-0.388556	1.19962	-1.96362	0.0226182	-0.838302	0.594282
cell_616	Lung	0.580928	0.434649	0.475889	-0.579819	0.985039	0.773927	0.773927	0.926771	0.816513	2.17762	-0.414338	-0.57049	1.98512	0.798943	-1.18209	0.550322	-1.02896	0.784919	-0.151845	-0.491951	0.085919
cell_617	Lung	0.869627	1.74052	1.45943	-0.579819	-0.515719	0.731245	0.731245	0.509898	0.60959	1.6186	-0.414338	2.32223	1.33138	0.763747	-0.312192	-0.439297	-1.02896	-2.45513	-0.436603	-0.573008	-1.6695
cell_618	Lung	0.993848	0.502884	0.656986	1.78402	-0.515719	1.29124	1.29124	0.480356	0.677766	0.404083	2.91912	2.3766	0.953561	1.0289	-1.18209	-0.560085	0.180358	-0.154185	0.00786049	0.0661763	0.733291
cell_619	Lung	1.12864	2.12074	0.894463	2.72686	2.57488	0.758921	0.758921	0.633962	0.761016	-0.481795	2.66115	1.9348	0.263473	0.833049	-0.328016	-2.29839	-1.02896	-1.72658	-0.463212	0.236178	0.330143
cell_620	Lung	1.02526	-0.700266	1.62089	-0.579819	-0.515719	1.36189	1.36189	1.28282	1.41876	1.66982	-0.414338	-0.57049	-0.952074	0.82465	-1.18209	-0.138508	-1.02896	-0.150837	-0.393446	-0.519549	-0.957154
cell_621	Lung	0.822672	1.5677	0.138927	-0.579819	2.62591	0.334757	0.334757	0.356366	0.0579225	1.18725	-0.414338	-0.57049	-0.952074	-0.293667	0.333211	-0.181314	1.01992	-1.33316	0.578783	-1.73684	-0.86158
cell_622	Lung	1.11405	0.791839	0.842729	2.23409	-0.515719	0.859218	0.859218	0.951263	0.8325	2.12397	-0.414338	2.50337	0.658351	-0.961551	-0.050564	0.443403	-1.02896	0.146044	-0.67618	-0.403949	-0.626225
cell_623	Lung	1.02355	1.14114	1.38482	-0.579819	-0.515719	1.14577	1.14577	1.66207	0.725598	2.36299	2.08008	1.00789	-0.952074	0.810921	0.590367	-0.244583	-1.02896	-0.485639	0.502234	-0.65477	0.486495
cell_624	Lung	0.865466	-0.700266	1.1037	0.620244	2.28432	0.862304	0.862304	0.930554	-0.815733	1.65997	-0.414338	-0.57049	0.315639	-0.327364	-0.291363	-1.26627	0.175416	0.990223	-2.20654	0.318047	-0.128635
cell_625	Lung	0.866877	1.11524	0.700803	2.20739	-0.515719	1.2275	1.2275	1.1513	-1.16452	1.0767	-0.414338	-0.57049	0.429923	1.10557	-1.18209	0.654971	0.908046	-0.228675	-0.269032	-3.2729	1.20245
cell_626	Lung	0.505499	0.716929	0.380631	1.49664	1.41244	0.706819	0.706819	1.14775	1.17193	-0.481795	-0.414338	1.38405	-0.952074	0.826927	-1.18209	0.0991377	0.640922	0.650586	-0.536226	-0.697404	1.50761
cell_627	Lung	0.210406	-0.700266	1.32354	-0.579819	-0.515719	1.48283	1.48283	0.700759	-0.849059	-0.481795	1.79971	-0.57049	2.10341	-0.66416	0.117625	0.469542	-1.02896	-0.807594	1.02419	1.97379	1.42243
cell_628	Lung	0.982672	1.40747	-0.139577	-0.579819	1.63773	1.05267	1.05267	0.500148	0.594578	-0.481795	-0.414338	-0.57049	-0.952074	0.71948	-1.18209	-1.19041	0.883742	-0.978995	-0.293342	-0.396469	0.633286
cell_629	Lung	0.748091	-0.700266	0.686345	-0.579819	0.751874	0.314952	0.314952	1.08538	0.994229	-0.481795	-0.414338	1.2436	0.67932	0.444876	-0.0358311	-0.97018	0.520926	-0.559189	-2.20654	0.25058	0.197415
cell_630	Lung	0.9779	-0.700266	1.4044	1.08023	2.27103	0.940021	0.940021	0.529853	1.91614	-0.481795	1.84214	-0.57049	1.35606	1.18197	-0.29931	-1.27548	-1.02896	-0.183711	-1.0126	1.19168	0.00818834
cell_631	Lung	0.850462	1.74504	1.05997	0.915444	-0.515719	-0.0821654	-0.0821654	0.357142	0.269175	-0.481795	-0.414338	-0.57049	1.73593	-0.555323	-0.268641	-1.23994	-1.02896	-0.369067	0.347824	0.652198	-1.20041
cell_632	Lung	0.882652	1.45863	0.827075	0.958286	1.57033	0.897263	0.897263	0.58068	0.88896	-0.481795	-0.414338	-0.57049	1.48213	0.323796	1.09087	-0.569102	-1.02896	-0.994112	-0.575248	0.883393	-0.281192
cell_633	Lung	0.535006	-0.264859	1.05775	-0.579819	0.187261	0.793517	0.793517	1.02865	0.0929673	1.55983	-0.414338	1.0246	-0.0473386	1.42718	-0.546401	0.0387093	-1.02896	-1.10864	-0.486131	0.306001	-0.39352
cell_634	Lung	0.998055	-0.700266	1.0204	0.527545	-0.515719	0.826105	0.826105	0.587245	1.03497	-0.481795	1.68327	0.708442	-0.952074	0.613937	-1.18209	-0.537057	0.635994	-0.378119	0.385283	-0.442214	-0.552335
cell_635	Lung	0.843267	-0.700266	0.864497	1.17649	-0.515719	1.19209	1.19209	0.646749	1.54137	1.79671	-0.414338	-0.57049	1.82746	-1.27398	0.770882	-0.653412	0.269562	-0.25443	0.125749	0.754812	-1.07263
cell_636	Lung	0.868675	0.91601	0.952707	0.752293	-0.515719	1.17297	1.17297	0.793907	0.791014	-0.481795	2.109	1.7738	0.158378	0.166494	-0.401859	-0.126579	0.0260123	0.684163	0.0908232	-0.763811	-0.0263921
cell_637	Lung	0.715616	-0.700266	1.27685	-0.579819	-0.515719	0.9452	0.9452	1.26497	-0.64603	-0.481795	-0.414338	-0.57049	-0.952074	-0.300519	0.32917	0.297373	0.372542	0.624635	0.823235	-1.04059	-0.316243
cell_638	Lung	0.901624	-0.700266	1.11201	2.65742	-0.515719	1.18242	1.18242	0.875203	1.12027	-0.481795	-0.414338	2.70247	0.346157	0.479731	2.0386	-0.111988	-1.02896	-0.687189	-0.366051	-1.92552	0.242191
cell_639	Lung	0.805635	1.53218	0.0933648	0.725278	-0.515719	-0.18425	-0.18425	0.974327	-0.291632	-0.481795	-0.414338	-0.57049	-0.0701043	-0.567788	-1.18209	-0.616793	0.304883	-0.343293	0.171703	0.873943	-1.56735
cell_640	Lung	0.685485	-0.700266	1.01115	2.3562	1.13365	0.192722	0.192722	0.743972	1.73414	-0.481795	-0.414338	1.78997	0.168788	0.0319471	-0.394544	0.204746	0.600802	-0.995759	-0.189334	0.965443	-0.0030271
cell_641	Lung	0.643777	-0.700266	-0.311903	0.343484	-0.515719	-0.00277039	-0.00277039	0.311847	0.984091	1.92493	-0.414338	-0.57049	0.888429	0.0857323	0.111095	-0.200862	-1.02896	-0.248809	-1.32767	0.344576	0.257483
cell_642	Lung	0.369411	-0.21665	0.721159	-0.579819	-0.515719	0.39909	0.39909	0.38723	1.30404	1.72631	-0.414338	0.546957	1.30694	1.03313	-1.18209	-1.02306	-1.02896	-0.0786792	-0.345846	1.17245	-0.876721
cell_643	Lung	1.17653	-0.700266	0.762423	2.85279	1.87315	1.57975	1.57975	1.01884	0.545101	-0.481795	-0.414338	-0.57049	-0.952074	1.013	-1.18209	0.20472	-1.02896	0.817343	-0.257719	-0.082011	-0.729207
cell_644	Lung	1.12024	1.55801	-0.221492	-0.579819	-0.515719	0.662271	0.662271	0.606728	0.528348	-0.481795	-0.414338	1.80907	-0.952074	0.205811	-1.18209	-0.55616	-1.02896	-0.81301	-0.173009	-1.75136	0.088236
cell_645	Lung	0.352318	1.42808	-0.102141	-0.579819	-0.515719	0.171974	0.171974	0.542414	0.543063	-0.481795	-0.414338	-0.57049	0.911245	-1.44316	-1.18209	-0.17972	-1.02896	-1.69142	0.50926	0.555565	0.497379
cell_646	Lung	0.715955	0.267734	0.518651	-0.579819	-0.515719	0.405092	0.405092	0.126882	0.666297	-0.481795	-0.414338	-0.57049	0.407278	0.717038	0.231181	-0.660784	-1.02896	0.759459	0.116483	0.608248	0.218854
cell_647	Lung	0.74791	0.602939	1.1444	-0.579819	0.183437	0.847369	0.847369	0.378261	0.978638	-0.481795	1.29471	-0.57049	-0.952074	-1.19459	-1.18209	-0.830447	-0.174101	0.54339	-0.21645	-0.30274	-0.406062
cell_648	Lung	0.543225	-0.325852	-1.34061	-0.579819	0.465237	-0.737718	-0.737718	0.945637	0.666931	-0.481795	-0.414338	-0.57049	0.310417	-2.09001	-0.0471857	-1.27052	-0.289831	0.79391	-0.407871	0.88041	-1.62277
cell_649	Lung	0.836964	0.946873	0.855262	-0.579819	-0.515719	0.99489	0.99489	1.21029	-0.0598305	-0.481795	1.20478	-0.57049	1.48383	-0.197717	0.225538	-1.19704	0.2562	-0.278386	-2.20654	-0.744766	0.616741
cell_650	Lung	0.430777	-0.0370187	0.158358	-0.579819	-0.515719	0.932753	0.932753	1.33369	0.874261	-0.481795	-0.414338	-0.57049	-0.952074	1.54219	-0.213756	-0.642204	0.903639	0.937935	0.697105	-0.101654	-0.0826139
cell_651	Lung	0.834095	-0.700266	-0.239938	-0.579819	0.724608	0.321339	0.321339	-0.425274	1.13984	-0.481795	-0.414338	-0.57049	1.79466	-0.29988	-0.0604876	-0.0621216	1.15054	1.08939	-0.0264769	0.203098	-0.494173
cell_652	Lung	1.07642	-0.0951159	1.51012	1.91177	-0.515719	1.15448	1.15448	1.292	1.40025	3.56457	-0.414338	-0.57049	0.305372	1.00316	-1.18209	-0.158259	-1.02896	-1.66306	-0.0118295	-0.544726	-0.991713
cell_653	Lung	0.729075	1.67714	1.16366	2.81431	-0.515719	0.870805	0.870805	0.902764	0.797608	-0.481795	3.37381	-0.57049	0.990042	1.75456	-1.18209	-1.23789	0.816123	-1.59517	0.0454022	-1.921	-0.233754
cell_654	Lung	0.459865	0.597723	0.265676	-0.579819	-0.515719	0.266117	0.266117	0.430685	-0.0524481	-0.481795	-0.414338	-0.57049	-0.952074	2.21651	-1.18209	-0.102529	0.449855	0.329422	1.13635	1.03413	0.438846
cell_655	Lung	0.978488	0.864066	0.891336	2.25469	1.70131	0.924181	0.924181	0.65603	0.387789	1.61508	-0.414338	-0.57049	0.283476	0.0502942	-1.18209	0.884413	-1.02896	-0.482191	-1.03242	0.416503	0.601052
cell_656	Lung	1.08572	-0.700266	0.333558	1.86129	-0.515719	1.51229	1.51229	0.911632	0.323332	-0.481795	-0.414338	-0.57049	-0.952074	0.0387848	-0.230111	-0.312895	0.876805	0.415646	-0.919012	-0.741852	-0.325703
cell_657	Lung	1.23872	-0.700266	0.683273	0.491775	-0.515719	1.0398	1.0398	0.78804	0.739536	-0.481795	3.02034	-0.57049	-0.952074	1.94719	-1.18209	-0.336097	-1.02896	-0.462283	-2.20654	-3.2729	0.0873877
cell_658	Lung	0.375349	0.596869	-1.34061	-0.579819	1.38362	-0.567244	-0.567244	-0.120317	-0.448057	-0.481795	-0.414338	-0.57049	1.1817	0.576648	-1.18209	-0.103973	0.0434253	-0.675165	0.354784	1.20297	-1.25514
cell_659	Lung	0.96671	-0.700266	0.726038	1.39844	-0.515719	0.597387	0.597387	-0.0469715	0.684114	-0.481795	4.34495	-0.57049	1.84164	1.37996	-1.18209	-2.29839	0.523567	-0.554989	0.0156378	-3.2729	-0.948722
cell_660	Lung	0.208359	-0.700266	0.501114	0.00621271	-0.515719	-0.416838	-0.416838	-0.0350895	0.120886	-0.481795	-0.414338	-0.57049	-0.0246207	0.496814	0.113812	0.183977	-0.147843	-0.412047	0.918143	0.349521	-2.70022
cell_661	Lung	0.753669	1.6866	1.03026	1.17683	2.0152	0.309953	0.309953	0.836854	0.674118	0.482005	-0.414338	-0.57049	1.50274	-0.45621	-0.58159	-0.159173	0.269933	-0.115767	0.290354	0.547051	-0.523165
cell_662	Lung	1.09965	1.97898	0.983652	0.913213	-0.515719	0.815278	0.815278	1.08061	0.671161	-0.481795	1.13853	-0.57049	0.983676	-0.559286	-1.18209	0.42271	-1.02896	1.26503	-0.367028	0.513402	-0.0676281
cell_663	Lung	0.968809	0.0774701	0.218094	-0.579819	-0.515719	0.950152	0.950152	1.263	0.837671	1.34066	-0.414338	-0.57049	1.3652	0.805549	-1.18209	-2.29839	1.17253	-1.13694	1.00067	0.828799	-1.43819
cell_664	Lung	0.913331	1.19298	0.808067	-0.579819	0.729506	0.842001	0.842001	0.943801	-0.54445	1.32548	-0.414338	-0.57049	-0.952074	0.607956	-1.18209	-0.993617	-1.02896	-0.602796	-0.68361	-0.414032	1.33472
cell_665	Lung	0.709158	-0.0306725	0.612291	-0.579819	0.565363	0.959824	0.959824	0.874886	-0.199696	-0.481795	2.03956	0.976678	0.439279	0.470591	-1.18209	0.665901	-1.02896	-1.46317	0.466378	-0.353645	-0.476282
cell_666	Lung	1.25595	1.01813	1.24974	0.869743	2.53435	1.42791	1.42791	1.00607	0.617854	2.7529	-0.414338	-0.57049	-0.952074	0.77689	-1.18209	-1.28399	-1.02896	0.218816	0.276073	0.432958	0.395058
cell_667	Lung	0.509934	-0.0173279	-0.247619	-0.579819	2.88629	0.972919	0.972919	1.53019	-0.174558	-0.481795	-0.414338	-0.57049	-0.952074	0.513167	-1.18209	0.235234	0.319221	0.100165	0.501802	0.546933	-0.200292
cell_668	Lung	0.871171	-0.700266	0.788489	1.97085	-0.515719	1.2901	1.2901	0.812103	-2.09645	-0.481795	1.59609	-0.57049	-0.952074	-0.0165236	-1.18209	-2.29839	0.566791	0.255532	0.0659622	-0.31527	-0.200729
cell_669	Lung	-0.886302	-0.700266	-0.234217	-0.579819	-0.515719	0.331219	0.331219	0.319847	-0.374789	-0.481795	-0.414338	-0.57049	0.49103	-0.0635684	1.31271	-0.5785	0.977976	1.30901	0.219635	0.733246	-0.154031
cell_670	Lung	0.870036	1.45468	0.322482	-0.579819	-0.515719	0.859316	0.859316	1.05532	0.393447	1.87928	-0.414338	-0.57049	0.475375	0.682467	-1.18209	-0.236154	-1.02896	-1.41003	0.200501	-0.644025	-0.184138
cell_671	Lung	0.810826	0.284039	0.856084	0.296779	2.6996	0.648342	0.648342	0.921126	-0.0274331	1.08268	-0.414338	-0.57049	1.09322	-0.145994	-1.18209	-2.29839	0.289031	-0.936935	-0.888209	-1.83307	0.55954
cell_672	Lung	0.0849215	-0.700266	-0.496514	1.73463	-0.515719	1.02815	1.02815	0.676792	1.33748	0.992398	-0.414338	-0.57049	0.995761	0.877716	-1.18209	0.566371	-1.02896	0.506611	-0.355545	0.663378	-0.224307
cell_673	Lung	0.334128	-0.700266	0.892479	-0.579819	2.33387	0.742494	0.742494	1.05924	0.960891	-0.481795	-0.414338	-0.57049	0.457826	-1.52989	-1.18209	0.687469	0.310499	0.312639	0.344247	0.753626	-0.694791
cell_674	Lung	1.14715	0.449544	-0.165463	0.25252	1.34069	1.21139	1.21139	0.332779	0.550877	-0.481795	-0.414338	2.44496	2.23401	0.510173	-0.25655	0.446339	0.833206	0.150449	0.370403	0.225998	-0.400505
cell_675	Lung	0.849801	2.37576	1.38332	-0.579819	-0.515719	1.0663	1.0663	0.761783	1.15016	-0.481795	1.58172	-0.57049	-0.952074	2.05941	-0.0103459	-2.29839	-1.02896	-1.9304	0.0527102	-0.330568	0.0370015
cell_676	Lung	0.85723	0.48349	0.563831	1.26641	-0.515719	1.17009	1.17009	0.743621	-0.923936	-0.481795	-0.414338	-0.57049	1.50766	1.74181	-1.18209	-0.295781	0.622928	-0.962928	1.15054	0.393568	-0.0968375
cell_677	Lung	0.630319	0.929655	0.244984	-0.579819	-0.515719	0.261667	0.261667	0.456338	0.865111	0.893245	1.04509	-0.57049	-0.952074	0.351082	-0.325364	-0.459939	0.129442	-0.82229	0.240322	0.0753671	-0.818921
cell_678	Lung	1.10803	2.06913	0.767167	-0.579819	-0.515719	1.26923	1.26923	0.981107	1.33382	1.0961	1.26039	-0.57049	0.447127	0.779535	-1.18209	-0.265879	-1.02896	-0.199639	0.724741	-1.13525	0.298258
cell_679	Lung	0.957099	1.63803	0.302802	3.51117	-0.515719	0.641482	0.641482	0.853098	0.460866	1.51064	4.12475	1.39417	-0.952074	-1.54708	0.0593059	-0.269518	0.649562	-3.96737	0.927023	0.663011	-0.353201
cell_680	Lung	1.00903	-0.700266	0.51739	0.149859	2.42258	0.781283	0.781283	1.20374	1.10884	3.22505	-0.414338	-0.57049	2.17538	0.827877	0.0533974	-2.29839	-1.02896	0.221335	-0.144599	0.540586	0.314879
cell_681	Lung	0.480804	0.0636418	-1.34061	0.42317	1.74838	0.748245	0.748245	1.09533	0.303392	-0.481795	-0.414338	0.564834	0.0689115	-1.3162	-1.18209	-1.00606	-0.0589843	-0.878331	-2.20654	0.190895	-1.24403
cell_682	Lung	1.33228	2.28376	0.818794	1.06371	-0.515719	1.40918	1.40918	0.938875	0.443769	-0.481795	-0.414338	2.32184	0.528513	0.429493	-0.141792	-0.180735	-1.02896	-0.790328	0.265187	0.0436305	-0.0825354
cell_683	Lung	1.18899	1.31855	1.45296	0.239086	-0.515719	0.956371	0.956371	-0.204092	1.38534	-0.481795	1.13686	0.870645	1.73031	1.06701	0.476823	0.270608	0.202288	-0.690967	1.49372	-0.221413	-0.247113
cell_684	Lung	0.795436	1.88922	0.895457	-0.579819	1.6135	0.824732	0.824732	0.676155	0.934901	0.918241	0.498693	-0.57049	0.639071	0.97643	-1.18209	0.031662	0.744546	-0.335776	-1.02678	-0.72309	0.559394
cell_685	Lung	0.878769	1.63684	0.693298	0.87247	0.454874	-0.134294	-0.134294	0.910293	0.481195	2.46943	-0.414338	-0.57049	1.92094	0.889565	-1.18209	-0.167736	-1.02896	-0.196728	-0.0224166	0.289111	0.401857
cell_686	Lung	0.769272	1.96898	0.331803	-0.579819	-0.515719	-0.346512	-0.346512	1.25035	-1.12367	1.14501	-0.414338	2.6336	0.490502	-0.347101	-1.18209	-2.29839	1.95801	-0.127064	0.531618	0.217095	-0.930654
cell_687	Lung	0.277843	-0.700266	1.34682	-0.579819	-0.515719	1.52128	1.52128	1.47316	0.244192	2.229	-0.414338	-0.57049	-0.952074	-0.367093	0.829416	0.0324109	-1.02896	0.272298	0.0777548	-0.778084	-0.851815
cell_688	Lung	1.08903	-0.700266	0.696152	1.44634	1.80788	0.960727	0.960727	0.887128	0.933883	-0.481795	1.95265	-0.57049	0.379489	0.0029914	-1.18209	-0.688333	0.236076	-0.631074	-0.327282	-1.22045	-0.593033
cell_689	Lung	0.806612	-0.700266	1.41335	0.749558	-0.515719	0.744436	0.744436	0.717352	0.164932	-0.481795	-0.414338	3.15853	1.1518	2.02947	0.296144	0.253985	0.335224	-0.458695	-0.207267	-3.2729	0.208472
cell_690	Lung	0.602756	-0.04962	-0.754728	-0.579819	1.3762	0.633129	0.633129	0.694096	0.418026	-0.481795	-0.414338	-0.57049	-0.952074	0.0343387	-1.18209	-0.315996	-1.02896	1.02353	0.10731	0.0853274	-0.5529
cell_691	Lung	0.960597	2.22122	1.37318	0.173459	-0.515719	1.2359	1.2359	1.35983	0.835748	-0.481795	-0.414338	0.755152	-0.952074	0.444352	-0.344464	-1.3278	0.686144	0.45008	-0.490992	0.480593	-0.875083
cell_692	Lung	0.52945	-0.0415043	0.562464	-0.579819	-0.515719	0.289403	0.289403	1.01683	0.602461	2.28895	-0.414338	0.951649	-0.952074	0.0600733	-0.220305	-0.651402	0.271495	-0.250971	0.437431	0.880936	-1.4232
cell_693	Lung	1.11793	1.36929	1.18232	-0.579819	-0.515719	1.5575	1.5575	1.22421	1.15003	-0.481795	-0.414338	-0.57049	0.413955	0.727571	-1.18209	-0.301029	2.06401	0.00922765	0.124779	0.468073	0.516804
cell_694	Lung	0.62142	1.23137	0.855778	-0.579819	1.48402	0.469352	0.469352	0.655293	0.610187	0.559409	-0.414338	0.456198	-0.952074	-0.896329	-1.18209	-2.29839	-0.151798	-0.609719	-2.20654	0.341593	-2.30903
cell_695	Lung	0.847955	-0.700266	0.294746	1.8047	-0.515719	1.14943	1.14943	0.916556	1.03473	-0.481795	-0.414338	3.62586	-0.952074	0.613563	-1.18209	0.0937546	-1.02896	-3.96737	-2.20654	-0.223467	-1.21095
cell_696	Lung	0.980457	-0.700266	0.516462	-0.579819	2.99289	0.710184	0.710184	1.10896	0.492908	-0.481795	-0.414338	2.05854	1.41219	1.5215	-1.18209	-2.29839	0.544616	-3.96737	-2.20654	1.94967	0.0166804
cell_697	Lung	1.07803	1.06087	0.600625	3.06671	0.967103	1.06402	1.06402	0.422499	0.892125	-0.481795	-0.414338	1.12181	0.018741	0.667815	0.368159	-0.304608	-1.02896	-0.150199	0.314949	-0.335516	-0.956442
cell_698	Lung	0.576494	-0.700266	1.17156	2.37326	-0.515719	1.36386	1.36386	1.21917	1.69645	-0.481795	-0.414338	-0.57049	0.362164	1.27791	-0.258673	-0.356462	-1.02896	-1.05397	0.366446	0.0293055	0.766856
cell_699	Lung	0.833141	1.27774	0.759458	0.853512	1.43707	0.912037	0.912037	0.731503	0.799263	2.7857	1.93986	1.18022	-0.952074	-1.33166	-0.471716	-1.01658	-1.02896	-0.64575	-1.24578	-0.103113	-0.256013
cell_700	Lung	0.691577	-0.700266	0.711518	0.978911	-0.515719	1.42241	1.42241	0.656674	1.98006	-0.481795	1.6742	3.06606	-0.952074	0.809197	0.0439442	0.58416	-1.02896	-0.954243	0.137662	-0.712656	0.602309
cell_701	Lung	1.06806	-0.700266	0.36975	-0.579819	-0.515719	1.14267	1.14267	0.810203	0.954322	2.48628	1.84717	-0.57049	-0.952074	-1.41504	-0.296923	-0.760086	0.766084	0.577738	0.741869	-0.872647	-0.145022
cell_702	Lung	1.08978	-0.700266	0.82727	2.33137	1.65558	1.06948	1.06948	0.690054	0.564219	-0.481795	1.01632	0.758656	1.27334	0.6916	-0.34225	0.429021	-1.02896	-0.0713413	0.207789	-1.39516	-0.121054
cell_703	Lung	1.18234	-0.700266	0.850453	-0.579819	-0.515719	1.39742	1.39742	0.396349	-0.565515	-0.481795	-0.414338	-0.57049	-0.952074	0.127828	0.413063	-2.29839	-1.02896	-0.234352	-0.70889	-1.63723	-0.128988
cell_704	Lung	0.957432	-0.700266	-0.553577	-0.579819	-0.515719	0.928369	0.928369	0.401646	1.09102	-0.481795	-0.414338	-0.57049	0.864081	0.166516	-1.18209	-0.223479	0.696456	-0.0610637	0.832552	-0.955404	0.727904
cell_705	Lung	0.952447	-0.700266	1.15475	-0.579819	-0.515719	0.950003	0.950003	0.612064	0.423161	-0.481795	-0.414338	1.79936	0.174845	0.194993	-0.390288	-0.310438	-1.02896	-0.20039	0.724156	0.493933	-1.01239
cell_706	Lung	0.861965	1.51239	0.980377	1.05322	-0.515719	1.32943	1.32943	1.00272	0.772265	0.900866	-0.414338	-0.57049	0.895569	0.501191	-1.18209	0.336469	-1.02896	0.182041	0.491832	-0.325846	-1.69257
cell_707	Lung	0.858533	2.12623	0.784408	0.249705	-0.515719	0.305091	0.305091	0.711503	0.862983	-0.481795	-0.414338	-0.57049	-0.952074	0.77009	-1.18209	-0.707003	-1.02896	0.14252	0.610108	-0.464838	0.868187
cell_708	Lung	0.876302	2.09661	0.850021	-0.579819	1.49417	0.39059	0.39059	0.647381	-0.0361404	-0.481795	-0.414338	-0.57049	2.28665	1.21563	-1.18209	0.469389	-1.02896	0.18503	-2.20654	1.14492	0.230195
cell_709	Lung	1.16156	-0.134492	0.532133	-0.579819	-0.515719	1.1776	1.1776	0.589282	1.43647	-0.481795	-0.414338	0.736791	0.223551	-1.08231	-0.356066	-2.29839	0.0879289	-0.330754	0.42138	0.172354	-0.691688
cell_710	Lung	1.05753	1.76413	1.24249	2.77777	2.08756	1.01274	1.01274	0.864687	0.248971	2.23623	-0.414338	0.658782	0.153398	-0.165341	-1.18209	0.184984	-1.02896	-0.462283	0.0838484	-2.12557	-0.842331
cell_711	Lung	1.11221	1.74535	0.109707	-0.579819	2.84217	1.33947	1.33947	0.90502	0.891828	1.31626	1.49406	2.48125	1.33985	0.392322	-1.18209	-2.29839	-1.02896	0.391049	0.40142	-0.894198	0.129868
cell_712	Lung	0.352782	-0.700266	0.221896	-0.579819	-0.515719	0.607811	0.607811	0.613637	-2.09645	-0.481795	-0.414338	-0.57049	-0.952074	0.973411	0.237543	-1.18559	-1.02896	-2.29788	0.888289	0.107149	0.233801
cell_713	Lung	0.497569	0.478428	-0.749991	-0.579819	-0.515719	-0.158703	-0.158703	0.92001	-0.225671	1.79137	-0.414338	-0.57049	1.06367	0.967217	-1.18209	0.172052	0.265861	-0.578776	0.429774	0.748893	0.0646509
cell_714	Lung	1.05758	0.77268	1.6958	2.48673	-0.515719	1.584	1.584	1.0085	1.12407	1.29935	1.47611	-0.57049	-0.952074	0.132687	-1.18209	0.590481	-1.02896	-0.638064	0.383648	-0.912479	0.301988
cell_715	Lung	0.820611	-0.700266	0.355454	2.89844	-0.515719	1.00212	1.00212	0.226821	0.303684	-0.481795	-0.414338	2.84468	1.3319	0.144306	-1.18209	0.599384	1.1409	0.380058	-2.20654	-0.433354	-0.666782
cell_716	Lung	1.06225	2.05591	1.15794	0.868873	2.64719	1.35118	1.35118	1.10279	0.648562	-0.481795	-0.414338	-0.57049	-0.952074	-0.132452	-0.0613379	-0.999735	0.486437	0.623421	-2.20654	-0.893395	-0.094101
cell_717	Lung	1.03318	1.58118	1.35073	2.09148	-0.515719	0.783174	0.783174	0.582128	0.0916431	0.692353	1.51684	1.66486	1.05815	1.10219	-1.18209	-0.0447543	-0.0397991	-0.175569	-2.20654	-0.615215	-0.984721
cell_718	Lung	1.04225	-0.700266	0.479761	-0.579819	0.990627	0.740372	0.740372	1.44257	-0.284086	4.90027	-0.414338	-0.57049	1.73554	0.327095	-1.18209	0.275052	-1.02896	-0.106528	-0.364255	-1.26083	0.507967
cell_719	Lung	0.758099	1.15585	0.641088	-0.579819	1.15443	0.906843	0.906843	0.848293	0.868001	-0.481795	-0.414338	-0.57049	1.19741	0.703024	0.547049	-0.548376	1.01313	-0.396907	-0.553208	-0.718756	-0.984357
cell_720	Lung	0.889631	1.48718	-0.613258	1.60374	-0.515719	0.532683	0.532683	1.2777	-0.964615	-0.481795	-0.414338	1.29591	-0.952074	-0.876188	-1.18209	-0.931879	-1.02896	-1.91725	-2.20654	-3.2729	0.282467
cell_721	Lung	0.747755	1.60431	0.752405	0.289867	2.07581	0.673513	0.673513	1.02465	0.410587	0.709609	-0.414338	0.604304	1.07998	-0.00220239	-0.215021	-0.395473	-0.428413	-0.0565627	0.137597	0.188677	-0.0861687
cell_722	Lung	0.566334	-0.700266	0.571333	-0.579819	-0.515719	0.784056	0.784056	0.274592	0.941931	-0.481795	1.39033	-0.57049	1.23756	0.945649	-1.18209	0.665278	0.403474	-0.748162	1.0738	0.081506	0.923282
cell_723	Lung	0.465708	0.730719	0.732317	-0.579819	-0.515719	-0.489417	-0.489417	0.846108	0.904624	-0.481795	-0.414338	1.65849	1.68924	-0.0518077	-0.357848	0.122467	0.407787	-0.741141	0.0373488	-0.292335	0.237996
cell_724	Lung	-1.30581	-0.700266	-1.34061	-0.579819	-0.515719	-1.92766	-1.92766	-0.601579	0.583465	-0.481795	-0.414338	-0.57049	0.325549	-1.39136	1.14581	-0.742181	1.49515	-0.72216	0.318222	1.86583	0.199519
cell_725	Lung	0.734751	-0.700266	0.696701	1.49165	-0.515719	0.209823	0.209823	0.174385	0.170285	0.932497	-0.414338	-0.57049	0.653575	-1.17678	-1.18209	0.137276	-1.02896	-0.313228	0.530461	0.445859	-0.427924
cell_726	Lung	1.04053	2.19933	1.45397	-0.579819	1.82554	0.755889	0.755889	0.115011	1.4392	-0.481795	1.43223	1.91047	0.590702	1.72038	0.38554	-1.04233	0.436736	0.306786	-0.740465	-1.67171	-1.10882
cell_727	Lung	0.403866	0.20686	-0.523776	-0.579819	2.03385	0.610237	0.610237	0.978844	1.42549	1.64385	-0.414338	-0.57049	0.93285	-0.345284	-0.299493	0.0489037	0.164423	0.412932	-0.415328	1.10702	0.534465
cell_728	Lung	0.641805	-0.236373	1.03737	0.0292596	-0.515719	0.271837	0.271837	0.250063	0.741645	1.99425	-0.414338	-0.57049	-0.952074	0.161069	-1.18209	-1.5136	-1.02896	-0.334612	-1.29054	-0.0418781	-0.972731
cell_729	Lung	1.08286	0.726514	1.05119	2.51071	1.78787	0.958286	0.958286	0.879615	-0.321005	-0.481795	2.73698	1.10376	1.23503	0.027306	0.354623	-1.07257	0.401451	-0.346117	-0.128175	-0.540349	-0.0352066
cell_730	Lung	0.893111	-0.700266	1.24823	2.647	0.174551	0.772283	0.772283	0.896649	0.818762	1.11119	2.59445	1.00028	1.56171	0.865751	-1.18209	-0.608361	-0.184965	-0.684382	-2.20654	-1.1185	0.162876
cell_731	Lung	0.885475	-0.700266	1.32101	-0.579819	-0.515719	0.987535	0.987535	0.570416	0.641471	1.90836	1.77208	1.04071	1.1674	1.31113	-1.18209	-0.213665	-0.159091	-0.268961	-0.829638	0.420667	-0.918869
cell_732	Lung	0.766568	1.99469	0.700997	2.39705	-0.515719	0.935066	0.935066	0.757768	1.30079	-0.481795	-0.414338	0.754118	0.239133	0.983833	-0.345118	-0.234666	-1.02896	-0.871239	-2.20654	-0.378878	-0.658844
cell_733	Lung	0.314092	1.00297	0.689278	-0.579819	-0.515719	-0.0397399	-0.0397399	0.336872	1.56972	-0.481795	-0.414338	-0.57049	-0.952074	0.361034	-1.18209	1.285	1.55242	-3.96737	-2.20654	1.2951	0.781201
cell_734	Lung	1.00976	2.04103	1.04668	1.26405	2.61518	1.43487	1.43487	1.02959	0.701156	-0.481795	-0.414338	-0.57049	-0.952074	0.747681	-1.18209	-0.552071	-1.02896	-0.403044	-2.20654	0.029134	0.274861
cell_735	Lung	0.836781	-0.700266	0.219748	-0.579819	-0.515719	1.35201	1.35201	1.03243	0.0964277	1.0557	1.99901	-0.57049	0.411307	0.251975	-1.18209	-0.656801	-1.02896	-0.578002	0.677577	0.295136	-1.07913
cell_736	Lung	0.556032	1.80176	0.655456	-0.579819	0.889382	0.182127	0.182127	0.428936	0.62574	-0.481795	-0.414338	0.757876	1.84135	0.309908	-0.342743	0.14887	-1.02896	0.597891	0.206836	0.350985	0.159144
cell_737	Lung	1.26402	2.58533	1.60078	2.29112	-0.515719	1.03811	1.03811	1.09474	0.223046	2.64936	-0.414338	-0.57049	-0.952074	0.585043	-0.22327	-0.302522	-1.02896	-0.973042	-2.20654	-0.728629	0.377377
cell_738	Lung	0.925423	0.91567	0.20498	0.178645	1.21878	0.843497	0.843497	0.589212	1.0905	1.56564	-0.414338	1.4484	0.863491	0.390556	-0.338698	-0.344756	-0.332305	-0.169711	-0.0852143	-0.0460416	-0.44518
cell_739	Lung	0.884614	-0.130438	0.888762	-0.579819	-0.515719	0.398263	0.398263	0.598782	1.03615	0.853469	-0.414338	-0.57049	1.25797	1.55201	-1.18209	-0.836839	0.67652	0.10327	-0.500619	1.22643	-0.145195
cell_740	Lung	0.688194	-0.700266	0.789739	-0.579819	-0.515719	1.16618	1.16618	0.675035	-1.15623	-0.481795	-0.414338	1.71323	0.442211	-0.416754	-0.20243	0.207468	0.295663	0.285644	0.925063	-1.82583	-0.248421
cell_741	Lung	0.472074	1.46317	0.952744	-0.579819	-0.515719	0.358371	0.358371	0.753028	1.26373	-0.481795	-0.414338	2.62918	-0.952074	0.368133	0.299235	-0.581928	-1.02896	-1.39222	-0.203086	0.863959	0.377633
cell_742	Lung	0.845507	1.00429	1.48643	1.65821	2.23634	0.970066	0.970066	0.94688	1.27654	-0.481795	3.82502	-0.57049	0.793937	1.14931	-1.18209	-0.876863	1.75525	-1.83471	1.372	-0.231306	0.402947
cell_743	Lung	0.950544	-0.700266	1.06836	0.822835	-0.515719	0.368399	0.368399	1.34085	1.3548	-0.481795	-0.414338	-0.57049	0.581177	-0.218565	0.377626	-0.491094	0.427686	0.722708	-0.0970639	0.712244	0.215791
cell_744	Lung	0.574851	1.89729	0.998398	-0.579819	0.589419	0.795023	0.795023	0.957009	0.79626	2.7371	-0.414338	-0.57049	-0.952074	0.342042	-0.182736	0.701832	-1.02896	-0.480909	0.19421	0.187938	0.756346
cell_745	Lung	1.07285	0.0673775	0.53256	1.15481	-0.515719	0.715373	0.715373	0.00727893	-0.245237	1.31701	-0.414338	1.20323	1.34062	0.933232	-1.18209	-0.999735	-1.02896	-1.16695	-2.20654	-0.0754644	-0.653513
cell_746	Lung	0.968753	-0.118415	0.378647	1.03793	2.48963	1.19693	1.19693	0.598886	1.32039	0.881643	1.03277	-0.57049	0.874339	-1.03318	-1.18209	-0.471312	-1.02896	0.324888	-1.05762	-0.351686	-0.251409
cell_747	Lung	0.257933	2.2338	0.73278	-0.579819	-0.515719	0.212922	0.212922	0.73381	0.541034	-0.481795	-0.414338	-0.57049	0.355455	-0.544192	-1.18209	0.284173	0.213242	-0.0928426	1.13761	1.09907	-0.892508
cell_748	Lung	0.91405	1.28439	0.537452	-0.579819	-0.515719	0.984066	0.984066	0.827106	1.51581	-0.481795	-0.414338	1.79156	0.500784	1.49927	-1.18209	-0.568986	-1.02896	0.386226	-0.825913	1.65296	0.689224
cell_749	Lung	1.08329	1.39764	1.61036	1.00318	1.8883	1.60697	1.60697	1.37766	1.52689	1.10374	2.97587	-0.57049	-0.952074	0.317251	0.270833	-0.614838	-1.02896	-2.25004	-0.87046	-0.6728	0.723885
cell_750	Lung	0.776152	0.659328	0.36238	-0.579819	-0.515719	0.137201	0.137201	0.934726	0.257518	2.99883	-0.414338	-0.57049	-0.952074	1.13484	-1.18209	-1.15815	-1.02896	-1.44965	-2.20654	-0.680145	-2.40492
cell_751	Lung	0.63997	-0.700266	0.805232	1.75942	2.45219	0.166185	0.166185	0.213928	0.312837	-0.481795	-0.414338	0.816554	1.3439	0.986282	-0.305667	-0.429109	-1.02896	-0.199962	-1.0212	0.119045	-0.170895
cell_752	Lung	1.1207	1.59413	0.756992	1.7296	0.664168	1.00928	1.00928	0.766227	0.0927256	-0.481795	-0.414338	2.74499	1.25031	0.282824	-1.18209	0.129081	-1.02896	-0.731548	0.626804	-0.987128	-0.791311
cell_753	Lung	0.809953	1.27339	0.460718	0.900967	-0.515719	0.92388	0.92388	1.15924	0.842566	0.540544	-0.414338	-0.57049	0.861084	0.769153	-1.18209	0.347707	-0.16769	-0.288807	0.0204406	-0.84068	0.123448
cell_754	Lung	0.643541	-0.700266	0.48653	-0.579819	-0.515719	1.27526	1.27526	0.189783	1.2114	-0.481795	-0.414338	1.32437	-0.952074	-0.349116	-1.18209	0.322491	0.589929	-0.229332	0.330424	-0.502129	0.873662
cell_755	Lung	0.565787	0.985064	0.658534	-0.579819	0.491218	-0.682213	-0.682213	0.679255	0.94598	-0.481795	-0.414338	-0.57049	1.21271	0.400636	-0.0203239	0.0952854	-1.02896	-1.60514	-0.97504	0.43845	-1.20839
cell_756	Lung	0.776707	1.37227	1.4208	1.70157	0.301094	0.664209	0.664209	0.661032	1.05314	-0.481795	-0.414338	-0.57049	2.30947	0.901879	-0.443463	-0.0316613	0.516218	0.674484	0.439186	0.474333	-0.0371809
cell_757	Lung	0.916662	-0.700266	0.504462	1.30622	1.94524	0.834806	0.834806	0.969891	1.39394	-0.481795	-0.414338	-0.57049	1.82073	1.35524	-0.352558	-0.50289	0.672433	-1.77991	-0.504706	0.180395	-0.681139
cell_758	Lung	1.02971	-0.700266	0.977425	0.818711	1.20403	0.762669	0.762669	0.0639515	0.755696	-0.481795	-0.414338	1.5589	1.70874	0.182644	-1.18209	-0.73933	-0.1024	-0.717323	-2.20654	-0.7238	-0.618296
cell_759	Lung	0.63855	0.503171	1.04524	0.541322	1.97261	0.276173	0.276173	0.328756	-0.293035	2.33819	-0.414338	-0.57049	0.822243	-0.0014464	-1.18209	-0.121057	-1.02896	-0.0557049	0.480543	-0.677592	-1.1746
cell_760	Lung	1.14708	0.30472	1.3025	0.112862	1.9661	0.771898	0.771898	0.957646	0.973773	2.73804	-0.414338	-0.57049	0.732057	0.279041	-0.411847	-2.29839	-1.02896	-3.96737	-2.20654	0.655022	-2.91839
cell_761	Lung	1.18068	-0.700266	0.491568	0.292214	-0.515719	1.12994	1.12994	1.09094	0.982995	1.81484	-0.414338	0.964141	0.428005	0.0771399	-1.18209	-0.640318	-1.02896	0.260968	-0.895074	-0.0989014	0.0987875
cell_762	Lung	0.701654	-0.153117	-1.34061	-0.579819	-0.515719	0.314755	0.314755	-0.00393083	0.983712	-0.481795	0.946464	-0.57049	-0.952074	-0.307416	0.325105	0.077541	-1.02896	-0.402846	0.566647	1.07187	-0.247756
cell_763	Lung	1.05971	-0.700266	0.851136	1.92451	1.9073	1.06417	1.06417	0.815937	0.91951	3.33659	-0.414338	1.23592	1.07036	1.24746	-1.18209	-0.202687	-0.03168	-0.158359	0.436892	0.241268	0.804754
cell_764	Lung	0.868793	0.873153	1.17644	0.978388	-0.515719	1.3601	1.3601	0.588511	1.52384	2.96026	1.23236	-0.57049	2.31734	0.870589	-0.21543	-1.17829	0.278086	-0.239199	-0.899156	0.120305	-0.0873171
cell_765	Lung	0.929083	-0.700266	0.964481	0.237155	2.41453	1.27216	1.27216	1.31668	0.599192	-0.481795	-0.414338	0.867247	0.978211	-0.0568845	-1.18209	0.771984	-1.02896	1.35602	-0.372222	0.763583	0.083922
cell_766	Lung	0.748407	1.64807	1.02522	1.37851	2.94349	0.41503	0.41503	1.39653	-0.698901	1.85535	-0.414338	3.11816	0.457743	0.122033	-1.18209	-2.29839	-1.02896	0.0843903	-2.20654	-0.667649	-0.0205012
cell_767	Lung	1.04507	-0.0868965	1.53384	1.61286	-0.515719	1.07226	1.07226	0.64178	1.30304	-0.481795	-0.414338	0.846766	0.955546	1.21228	-1.18209	-2.29839	-1.02896	-0.413546	-0.995381	0.328616	0.0458867
cell_768	Lung	0.0931477	-0.700266	-1.01121	-0.579819	-0.515719	-1.66	-1.66	-0.191153	-0.0952008	0.375411	-0.414338	-0.57049	-0.952074	-0.649038	-1.18209	-0.782312	-0.306806	-0.478286	-1.4842	1.3155	-2.67602
cell_769	Lung	0.914469	1.57472	0.848964	-0.579819	-0.515719	0.800005	0.800005	0.069108	1.0341	-0.481795	1.93873	-0.57049	1.01387	0.743817	-0.472177	-0.253064	-1.02896	-0.429597	0.545835	0.0409417	-1.26788
cell_770	Lung	0.516815	-0.700266	1.09351	-0.115913	-0.515719	0.292915	0.292915	0.271229	1.05535	-0.481795	-0.414338	-0.57049	1.73076	0.460257	-0.0963723	0.306307	0.911108	-0.167421	-0.0836066	-0.488483	0.473478
cell_771	Lung	0.916996	-0.700266	-0.71699	-0.579819	-0.515719	0.802427	0.802427	1.17135	-0.378286	-0.481795	1.3081	1.02974	1.15557	0.700263	-1.18209	-1.12676	-1.02896	-2.20962	-2.20654	-0.628509	-0.16178
cell_772	Lung	0.458687	0.325822	1.25505	2.27889	2.11522	0.747972	0.747972	1.21147	0.832436	1.1641	-0.414338	3.58557	1.62205	0.196151	-1.18209	0.0658384	0.357622	-1.3631	0.239608	-0.601314	-0.122652
cell_773	Lung	-0.757397	-0.700266	0.00243802	2.52867	2.27225	0.736226	0.736226	0.807639	-0.00652975	-0.481795	-0.414338	0.827774	-0.952074	0.795996	-1.18209	-0.762454	-1.02896	-0.181841	0.738588	0.451079	-0.521526
cell_774	Lung	0.89933	0.992248	0.18344	-0.579819	-0.515719	0.962873	0.962873	1.02887	1.01164	-0.481795	4.06267	1.34914	0.774229	0.96253	0.0308545	-2.29839	0.611093	-0.416989	-0.566063	-0.734948	0.14126
cell_775	Lung	1.06513	-0.700266	0.901499	0.953379	-0.515719	1.1039	1.1039	0.270602	0.996975	-0.481795	-0.414338	-0.57049	1.47436	-0.836918	-1.18209	-0.322889	0.595528	-1.87879	-0.581632	0.58727	-0.818356
cell_776	Lung	0.78795	0.588188	1.07529	0.462355	2.25863	1.11932	1.11932	0.428262	1.66293	-0.481795	1.13246	0.866554	-0.952074	0.736885	-0.620225	-0.241391	0.198793	0.849437	0.032449	-0.650701	0.00412709
cell_777	Lung	1.07523	-0.700266	0.434085	-0.579819	1.19427	1.45283	1.45283	1.20918	0.239909	-0.481795	1.40155	1.11655	1.24868	1.08834	-0.11611	-1.0632	0.412378	0.874209	0.876712	-0.525239	1.06042
cell_778	Lung	1.08467	0.413401	1.5708	1.03815	0.737856	1.38967	1.38967	1.13282	1.32621	1.78502	-0.414338	-0.57049	0.661278	2.01509	-0.450593	-0.414353	-1.02896	-0.586492	0.22675	-0.615357	-1.19917
cell_779	Lung	0.806378	-0.700266	0.634089	-0.579819	-0.515719	0.316733	0.316733	0.0230064	0.325435	-0.481795	-0.414338	-0.57049	-0.952074	0.178586	-1.18209	-0.0462344	-1.02896	0.148552	-0.674684	0.82314	0.3621
cell_780	Lung	1.16149	1.88297	0.970646	1.3561	-0.515719	1.00231	1.00231	0.401936	1.12636	0.909142	1.06196	1.49421	0.281344	0.513374	-1.18209	0.0221334	0.142834	-2.46081	0.501975	0.669097	-0.57092
cell_781	Lung	1.16719	-0.0886367	1.1059	-0.579819	-0.515719	1.38019	1.38019	0.798142	0.919861	-0.481795	1.86358	2.01774	0.318835	1.20625	-1.18209	0.390947	-1.02896	-0.733599	0.00531146	-1.29768	0.780354
cell_782	Lung	0.818367	-0.700266	0.0903754	1.39026	1.64524	-0.050786	-0.050786	0.693755	-0.52754	-0.481795	1.10595	0.841929	0.318101	-0.0925547	-0.289633	-1.66044	-1.02896	-0.284749	-0.180959	0.398504	-2.30921
cell_783	Lung	0.818346	-0.700266	0.838907	1.97948	-0.515719	1.13758	1.13758	0.669003	1.60068	-0.481795	4.16223	2.10208	1.45134	-0.235042	-1.18209	-2.29839	-1.02896	-0.0568498	0.0773868	-1.89459	-0.182407
cell_784	Lung	0.774285	-0.700266	1.4592	-0.579819	-0.515719	0.726571	0.726571	1.68257	1.4	2.78498	-0.414338	1.34012	-0.952074	0.951129	0.025159	-0.3151	-1.02896	-0.0136463	0.108356	0.0865665	0.735258
cell_785	Lung	0.774287	-0.700266	0.324077	-0.579819	0.676557	1.03177	1.03177	0.936831	0.904029	2.02315	-0.414338	-0.57049	0.582386	0.509024	-1.18209	-1.0491	-1.02896	0.293114	-2.20654	-3.2729	-0.762404
cell_786	Lung	0.516749	0.595966	0.588572	0.244136	-0.515719	0.112588	0.112588	-0.195848	0.610474	2.19271	-0.414338	-0.57049	-0.952074	0.333808	-1.18209	-0.105499	0.20988	-1.59306	0.802975	-0.47747	-1.54417
cell_787	Lung	0.860101	-0.129443	0.104978	1.31146	-0.515719	0.668266	0.668266	1.50496	0.0450346	-0.481795	-0.414338	-0.57049	0.84569	0.295711	-1.18209	-0.496759	0.0978972	-0.570597	0.436137	1.1552	0.383842
cell_788	Lung	0.925652	0.493984	0.0143122	-0.579819	2.70006	0.570047	0.570047	1.02555	0.581976	1.50038	-0.414338	-0.57049	1.52947	0.505645	-1.18209	-0.532431	-1.02896	0.220285	-0.536226	-0.216605	0.313674
cell_789	Lung	1.23591	-0.700266	0.255868	3.82095	-0.515719	0.567572	0.567572	-0.217385	1.27161	3.1181	3.40648	1.30059	1.44277	1.66114	1.06085	-0.928456	-1.02896	-1.91211	-0.607554	-0.787386	-1.32643
cell_790	Lung	1.03904	0.588511	0.475154	2.00908	-0.515719	0.87461	0.87461	0.914619	-1.22466	0.976113	-0.414338	-0.57049	0.978041	-0.28874	0.699513	0.548983	0.804721	-1.08869	-2.20654	-0.493548	-0.253609
cell_791	Lung	0.596713	-0.700266	0.905082	0.826609	2.78206	1.24158	1.24158	1.12052	0.907653	-0.481795	-0.414338	-0.57049	1.27374	1.86642	-1.18209	-1.04597	0.432484	0.0301091	-2.20654	-3.2729	-0.455245
cell_792	Lung	0.766253	1.08361	1.40974	2.02645	1.65592	0.403136	0.403136	0.807843	0.832722	-0.481795	1.83325	1.09139	1.22181	0.541424	-0.132006	0.103469	-0.126403	-0.0412947	0.282022	0.574174	-1.92309
cell_793	Lung	1.06615	2.24412	1.32569	-0.579819	-0.515719	1.30114	1.30114	1.03944	0.759032	-0.481795	2.20179	-0.57049	1.23365	1.02768	-1.18209	-0.263793	-1.02896	0.069642	-0.521765	-0.00852517	-0.0373886
cell_794	Lung	1.04889	-0.700266	1.34664	2.21408	0.382143	0.408281	0.408281	0.0170308	0.641437	0.821329	0.968756	0.714466	0.807273	0.623341	-1.18209	-0.530963	0.0688557	-0.368013	-0.534662	-0.025811	-0.0609576
cell_795	Lung	0.754682	0.187737	0.623634	-0.579819	-0.515719	0.594305	0.594305	0.188733	0.821619	-0.481795	1.05081	-0.57049	1.62958	0.0317723	0.631849	0.184771	-1.02896	-1.71357	-2.20654	-1.35785	-2.12808
cell_796	Lung	-0.0780048	0.688795	-0.0898093	-0.579819	1.12864	-0.185672	-0.185672	0.877367	0.0271108	-0.481795	-0.414338	-0.57049	-0.952074	0.378195	-1.18209	-1.12089	-1.02896	0.912907	0.785994	-0.277277	-0.370988
cell_797	Lung	0.817926	-0.700266	-1.34061	0.310899	3.22719	1.31765	1.31765	1.23465	0.846792	1.85512	1.27289	-0.57049	-0.952074	1.6665	0.581496	-2.29839	-1.02896	0.0841052	-0.866974	-3.2729	-0.0208276
cell_798	Lung	1.00032	1.23172	1.31343	2.77857	-0.515719	0.66994	0.66994	0.0942028	1.44204	-0.481795	-0.414338	0.742343	-0.952074	1.13456	-0.352558	-0.840342	-1.02896	-0.321533	-2.20654	0.583297	-1.43613
cell_799	Lung	0.510364	-0.700266	1.60071	-0.579819	-0.515719	0.914509	0.914509	1.55546	1.08042	-0.481795	3.8527	1.63842	-0.952074	0.388875	-1.18209	-2.29839	0.858246	0.999655	-2.20654	-3.2729	0.817617
cell_800	Lung	0.828913	-0.221705	1.25708	-0.579819	0.690764	0.693779	0.693779	0.124498	1.17599	1.70913	-0.414338	-0.57049	0.0423307	0.713354	-1.18209	-0.47234	0.446206	0.193994	-0.360323	0.143612	-0.729394
cell_801	Lung	1.00313	-0.700266	0.546827	0.679874	-0.515719	0.86322	0.86322	0.800129	0.895544	-0.481795	-0.414338	-0.57049	1.79733	1.04604	-0.237271	-0.0599424	-1.02896	0.19901	0.406176	0.26726	1.29958
cell_802	Lung	0.581183	-0.700266	-0.0346059	-0.579819	-0.515719	1.06952	1.06952	0.916407	0.770184	-0.481795	-0.414338	-0.57049	-0.952074	0.856906	0.385879	-0.116232	1.51739	0.307456	-0.740077	0.555248	-0.189384
cell_803	Lung	0.796017	-0.700266	-1.34061	-0.579819	-0.515719	1.09194	1.09194	1.4369	1.24045	-0.481795	-0.414338	-0.57049	1.79363	-1.30647	0.216338	-0.677983	1.27183	0.194235	0.0948465	0.431872	0.183897
cell_804	Lung	1.04235	1.91118	-0.0107047	0.297085	-0.515719	1.03607	1.03607	0.760981	0.621161	-0.481795	-0.414338	-0.57049	-0.952074	0.289484	-1.18209	-0.632724	0.289491	-2.27226	-0.262375	-1.14956	-0.736957
cell_805	Lung	0.778362	-0.263728	0.357806	-0.00665685	1.59825	0.0744501	0.0744501	1.24528	0.0191232	-0.481795	-0.414338	1.02808	1.15378	0.267947	-0.544749	-0.389711	-0.167193	-0.857544	-0.84043	-0.146259	1.06981
cell_806	Lung	1.05595	0.296343	0.952317	2.4216	1.09334	1.29285	1.29285	0.334882	1.34313	-0.481795	1.27149	-0.57049	1.11879	0.496934	-1.18209	0.0104078	-1.02896	-0.184038	0.488289	0.817632	0.154827
cell_807	Lung	0.979381	1.60855	1.16449	0.995338	0.569292	0.845231	0.845231	1.02355	1.98416	-0.481795	-0.414338	3.64758	1.10422	1.84669	-1.18209	-0.268826	0.297683	0.0614859	-2.20654	-3.2729	0.440929
cell_808	Lung	0.392474	1.38898	0.207118	-0.579819	-0.515719	0.00591489	0.00591489	1.19055	0.831042	-0.481795	-0.414338	1.05085	-0.952074	0.194014	0.62526	0.27849	-1.02896	0.166057	-0.182065	0.604017	-0.125405
cell_809	Lung	0.915	1.00441	1.22246	-0.579819	-0.515719	0.315597	0.315597	1.08957	0.18275	2.22138	-0.414338	1.6172	1.76787	0.659571	-1.18209	-0.0839314	0.840111	-0.645098	0.0713365	0.923291	-0.609546
cell_810	Lung	0.607722	-0.700266	0.333936	-0.579819	-0.515719	0.54907	0.54907	0.0478967	0.336716	-0.481795	-0.414338	0.533867	0.0410634	-0.0433287	0.392439	0.163613	-1.02896	-0.103223	-0.362073	0.566376	-1.09412
cell_811	Lung	1.03924	1.78062	1.5839	0.432542	-0.515719	1.22009	1.22009	0.912411	1.53085	3.30376	-0.414338	2.49195	-0.952074	0.164757	-1.18209	-0.425023	0.493154	-1.15683	-0.0199467	0.211055	0.144048
cell_812	Lung	0.82603	1.13002	-0.0552585	-0.579819	-0.515719	0.401863	0.401863	0.494723	-0.0963114	-0.481795	-0.414338	0.728555	1.54968	0.529685	-1.18209	0.797976	-1.02896	-1.29444	-0.519504	-0.194529	-0.338612
cell_813	Lung	0.691367	-0.273574	-0.0511593	-0.579819	1.98103	0.870724	0.870724	0.919822	1.08555	-0.481795	-0.414338	0.415429	0.458161	0.579969	-0.559124	-0.254246	-0.18663	0.313216	-0.512053	-0.667088	-0.836344
cell_814	Lung	0.688129	1.52509	0.768661	-0.579819	0.123912	0.124725	0.124725	-0.443502	0.698823	-0.481795	-0.414338	-0.57049	0.733964	-0.372803	0.00256365	-0.506064	-1.02896	0.265515	0.379891	-0.0628161	-0.60695
cell_815	Lung	0.906261	-0.299849	0.8228	2.39476	2.36395	0.226762	0.226762	0.285085	0.570263	1.02542	-0.414338	-0.57049	0.384457	-0.664699	-0.597486	-1.21024	-1.02896	0.383018	-1.41588	-2.40937	-0.705063
cell_816	Lung	1.21069	-0.700266	1.16926	-0.579819	2.70698	1.36501	1.36501	1.56026	1.04566	-0.481795	1.69772	2.71335	-0.952074	0.0978975	0.0577499	-0.271589	-1.02896	1.44178	-2.20654	-0.689196	-0.0518599
cell_817	Lung	0.879819	-0.700266	0.721184	-0.579819	-0.515719	0.86578	0.86578	0.42983	0.523449	-0.481795	2.52791	1.68026	-0.952074	0.86112	-1.18209	-0.650472	-1.02896	-0.249372	-0.904855	-1.17219	1.08405
cell_818	Lung	1.19009	1.55125	0.372874	2.42511	-0.515719	1.52346	1.52346	0.527731	0.085142	1.22116	-0.414338	-0.57049	-0.952074	0.0337316	-0.121058	0.33553	0.405689	-0.0157933	0.300798	-0.189866	-0.50713
cell_819	Lung	0.439265	-0.700266	1.02825	-0.579819	-0.515719	0.405943	0.405943	0.97325	0.381072	-0.481795	-0.414338	1.00244	1.12606	0.662579	0.27806	0.81109	0.314885	0.0923983	0.495988	0.370569	0.328484
cell_820	Lung	1.04571	2.11284	0.899646	0.259418	0.516274	1.21771	1.21771	1.29626	1.55258	-0.481795	1.17538	-0.57049	0.376102	0.372095	1.06754	0.459254	-1.02896	0.169824	-0.331211	0.0500749	-0.00508237
cell_821	Lung	0.841255	0.335487	1.03279	-0.579819	-0.515719	0.744438	0.744438	0.690133	-0.645138	-0.481795	-0.414338	-0.57049	1.20013	0.220992	-1.18209	-0.546163	1.43696	-0.0712106	-0.803621	0.918041	0.107922
cell_822	Lung	0.501987	-0.700266	-0.48959	-0.579819	-0.515719	1.18553	1.18553	-0.104906	1.21807	-0.481795	-0.414338	2.44961	-0.952074	0.359658	-1.18209	-2.29839	-1.02896	-0.070397	1.63142	0.0383455	-0.394431
cell_823	Lung	0.849083	0.641601	1.22932	1.8463	0.409759	0.839859	0.839859	1.08385	0.62198	-0.481795	1.0113	-0.57049	2.04855	0.791396	-1.18209	0.144591	-1.02896	0.591164	0.202081	0.0308992	0.151578
cell_824	Lung	1.08978	1.62662	1.18531	2.47531	1.53898	1.36157	1.36157	1.18598	0.151713	1.41602	-0.414338	-0.57049	-0.952074	0.402431	0.000350957	-0.599326	0.569848	0.260579	-0.223393	0.319575	-0.195036
cell_825	Lung	1.16992	2.29015	1.19072	2.62125	0.616774	1.00296	1.00296	1.0404	1.19923	1.16186	-0.414338	-0.57049	1.17767	0.395059	-0.158	-0.564444	-1.02896	-0.826305	-0.821483	0.0112691	-0.903009
cell_826	Lung	1.13439	2.22149	0.132517	2.0585	-0.515719	-0.223421	-0.223421	0.530206	-0.0362644	2.07728	-0.414338	-0.57049	2.10304	1.50317	-1.18209	-2.29839	0.728124	-0.2357	-0.449001	-0.323602	-0.212316
cell_827	Lung	0.709433	-0.700266	-0.28518	-0.579819	-0.515719	0.59351	0.59351	0.834525	0.84842	-0.481795	1.9831	-0.57049	1.48343	-0.198177	-1.18209	0.160152	-1.02896	-0.596198	-0.921339	1.25949	0.0437164
cell_828	Lung	0.985066	-0.700266	-1.34061	-0.579819	-0.515719	1.21525	1.21525	1.03186	0.772423	1.36003	2.38327	-0.57049	-0.952074	0.447497	-1.18209	0.80299	1.19161	-1.97244	-2.20654	1.00531	0.40104
cell_829	Lung	0.676285	0.163736	1.33861	-0.579819	-0.515719	1.25826	1.25826	1.72289	0.333903	2.89028	-0.414338	-0.57049	0.843241	0.430879	0.0793442	0.635869	-1.02896	0.103487	0.960572	0.899483	-0.304359
cell_830	Lung	0.917488	-0.700266	0.823988	0.287601	-0.515719	0.59295	0.59295	0.684853	-0.216639	-0.481795	-0.414338	-0.57049	1.07563	0.738192	-0.217541	-0.647519	0.897437	0.62418	0.133152	-0.109415	-0.512306
cell_831	Lung	0.648449	1.53651	0.250176	-0.579819	-0.515719	-0.604863	-0.604863	-0.0935617	-0.11233	-0.481795	-0.414338	0.711206	0.803575	0.916712	0.340372	-0.279949	1.0296	-0.151453	0.149384	0.536974	-0.95784
cell_832	Lung	1.12141	0.00509123	1.27079	2.62874	2.1218	0.845538	0.845538	1.51072	0.528002	-0.481795	-0.414338	-0.57049	-0.952074	0.740758	-1.18209	-1.10511	1.00363	0.178829	-0.813742	-0.593134	-1.24652
cell_833	Lung	0.19438	-0.700266	0.602614	-0.579819	-0.515719	0.167531	0.167531	0.358365	-0.87759	3.29358	-0.414338	-0.57049	-0.952074	1.07556	-1.18209	0.427261	0.688223	1.65737	1.23282	0.483436	1.47658
cell_834	Lung	0.842681	-0.700266	0.46524	-0.579819	2.47869	1.21813	1.21813	1.67866	0.223889	-0.481795	2.97784	1.28312	-0.952074	-0.890571	1.23558	0.284423	1.66354	0.739864	0.0519052	-1.54285	0.956167
cell_835	Lung	0.875126	0.989399	0.0305653	-0.579819	2.2123	0.307785	0.307785	0.80679	-0.108011	2.55256	-0.414338	-0.57049	1.73865	-0.898743	0.182005	-0.717766	-1.02896	-0.365657	-0.969255	-1.25797	-1.9859
cell_836	Lung	0.656612	-0.700266	0.941401	-0.579819	1.38717	0.631545	0.631545	0.666604	0.557374	-0.481795	-0.414338	0.688167	0.77739	1.57321	0.320199	0.663096	0.614096	-0.190866	-0.174732	-2.09815	0.839381
cell_837	Lung	0.850261	-0.700266	0.497009	1.01095	-0.515719	0.480688	0.480688	0.0732345	1.00816	-0.481795	-0.414338	1.95655	0.061673	-0.00554603	-0.0733946	0.0642536	0.470135	-0.0603562	-1.24319	0.407667	-1.50282
cell_838	Lung	0.65714	-0.700266	0.66813	1.35034	-0.515719	-0.17	-0.17	0.201245	0.443108	-0.481795	-0.414338	-0.57049	1.08139	0.745655	-0.214203	-0.0235777	0.279746	0.455604	0.139039	1.53796	-2.44276
cell_839	Lung	0.834287	0.149611	1.53979	-0.579819	3.02033	0.966909	0.966909	0.811359	-0.103914	3.23567	-0.414338	1.39324	0.813891	2.40444	-1.18209	-0.270295	0.648773	-0.924693	-2.20654	-1.44007	0.639608
cell_840	Lung	0.992762	0.903488	1.4928	2.8026	-0.515719	1.17412	1.17412	0.74957	0.872814	-0.481795	-0.414338	-0.57049	-0.952074	0.292042	-1.18209	-0.836956	-1.02896	-0.092521	-0.106517	-0.390022	-0.674147
cell_841	Lung	0.699895	1.97154	1.13993	-0.579819	-0.515719	1.11785	1.11785	1.49261	-0.689861	1.87047	1.28642	2.23683	0.468877	0.138737	-1.18209	0.237319	0.320997	1.49043	-0.856234	-0.312358	0.179263
cell_842	Lung	0.59807	1.75425	1.22313	1.49086	2.59036	0.73881	0.73881	0.601066	0.942925	0.629944	0.765626	-0.57049	0.978268	1.35176	-1.18209	-0.483101	-1.02896	-1.24396	-0.0877346	0.128224	-0.74958
cell_843	Lung	1.19932	0.586174	0.545627	-0.579819	-0.515719	0.536452	0.536452	0.637933	0.764852	-0.481795	-0.414338	-0.57049	1.72103	1.34565	0.696101	-0.48701	0.431714	-0.295297	-0.0922981	-0.152751	-0.199917
cell_844	Lung	1.10086	2.20552	0.77508	-0.579819	-0.515719	0.828809	0.828809	0.683713	1.0698	1.80336	1.22744	0.954795	2.49767	0.596078	-1.18209	-2.29839	-1.02896	-0.564245	-0.903061	0.114285	1.08789
cell_845	Lung	0.953875	0.0696599	0.112771	1.02779	0.727353	0.461964	0.461964	0.471895	0.860569	-0.481795	-0.414338	1.20851	0.64776	0.400032	-1.18209	-0.674048	-0.0498155	-1.16016	-0.686244	0.207896	-2.08223
cell_846	Lung	1.06283	0.222593	1.04812	1.93616	0.480893	0.23206	0.23206	0.786011	0.348777	-0.481795	-0.414338	0.85579	0.330566	-0.304348	-1.18209	-1.25412	-1.02896	-1.10522	0.020199	-1.28268	-1.23418
cell_847	Lung	0.677378	-0.700266	1.04508	1.13644	1.34396	0.685188	0.685188	0.87536	0.289436	-0.481795	2.45036	1.61344	1.01192	0.65515	-1.18209	0.299304	0.836904	-0.3338	-0.951747	0.399167	0.550678
cell_848	Lung	1.0712	1.35907	1.16544	2.19333	1.23684	0.874331	0.874331	1.10537	1.14417	0.891114	1.04282	1.4721	1.62012	1.69675	-0.658268	-0.462026	0.127646	0.340707	0.935163	0.521502	0.334191
cell_849	Lung	0.316444	0.181013	-0.547051	-0.579819	1.84114	0.546601	0.546601	0.911216	-0.86159	-0.481795	-0.414338	1.4658	-0.952074	1.87232	-1.18209	-2.29839	0.710763	0.157457	-2.20654	0.231953	-0.243259
cell_850	Lung	0.835046	1.09563	1.0645	2.40337	2.55929	0.639018	0.639018	0.438104	1.32512	-0.481795	1.85749	1.54014	-0.952074	-0.605145	-1.18209	-2.29839	-1.02896	0.866571	-1.00274	-0.862932	-0.306813
cell_851	Lung	0.87859	-0.700266	0.341628	1.6774	-0.515719	1.32694	1.32694	0.772118	0.18604	1.16308	1.33148	1.7992	-0.952074	0.573197	-0.15724	-2.29839	0.356766	0.166966	0.551851	-1.06118	-0.347614
cell_852	Lung	0.98588	-0.700266	0.597305	0.972023	-0.515719	0.387483	0.387483	0.769457	0.226364	2.2878	2.52522	-0.57049	-0.952074	-0.174727	0.543519	-0.298867	-1.02896	-1.49762	0.43642	-1.17436	-0.102585
cell_853	Lung	0.864873	-0.700266	0.549396	2.73402	-0.515719	1.23001	1.23001	0.596559	1.23587	1.50612	-0.414338	0.717501	-0.952074	1.01358	-0.368255	-0.527897	0.0714488	0.527513	0.597702	0.546388	-0.201008
cell_854	Lung	0.94453	2.15761	0.392541	0.544339	-0.515719	0.812038	0.812038	0.802048	0.658596	-0.481795	-0.414338	0.731911	1.2404	-0.251031	-0.35915	-0.0522191	0.661243	0.409898	0.616417	-3.2729	0.233935
cell_855	Lung	1.06577	1.09447	0.961687	-0.579819	-0.515719	1.28526	1.28526	0.50634	1.29313	-0.481795	1.09999	0.836392	0.944037	-0.331257	-1.18209	-0.149423	-1.02896	0.0570068	-0.00195527	-0.86514	-2.05274
[truncated: 20,086 more rows]

## Sheet: Fig.3A
CKO
[truncated: 162 more rows]
[truncated: 11 more columns]

## Sheet: Fig.3B
Ca2+ frequency
WT	CKO
20.59	7.89
20.9	7.41
14.81	6.12
11.84	5.56
12	7.5

[truncated: 50 more sheets: Fig.3D, Fig.3F, Fig.3G, Fig.4B, Fig.4C, Fig.4E, Fig.4F, Fig.4H, Fig.4J, Fig.5C, Fig.5E, Fig.5F, Fig.6A, Fig.6B, Fig.6C, Fig.6D, Fig.7B, Fig.7D, Fig.7E, Fig.7F …]
